# Supplementary material for: Dual Transcriptomics of Host-Pathogen Interaction of Cystic Fibrosis Isolate Pseudomonas aeruginosa PASS1 With Zebrafish
Source: Front Cell Infect Microbiol. 2018 Nov 22;8:406. doi: 10.3389/fcimb.2018.00406 (PMC6262203; doi:10.3389/fcimb.2018.00406)
Supplement: Supplementary file 1 [file Table_1.xlsx]

## Sheet: Sheet2
S1 Table. Differential gene expression of Pseudomonas aeruginosa PASS1 in a zebrafish host compared to Pseudomonas aeruginosa PASS1 grown in Luria-Bertani media
Gene Identification	Gene Name	Log2 fold-change	P-Value
PA0001	dnaA	-0.236767	0.5811
PA0002	dnaN	-0.473553	0.2683
PA0003	recF	0.685712	0.5018
PA0004	gyrB	-0.123758	0.74845
PA0005	lptA	0.935763	0.3138
PA0007	-	-0.954175	0.01785
PA0008	glyS	-0.649839	0.44725
PA0009	glyQ	0.959867	0.4535
PA0011	-	1.88548	0.05665
PA0012	-	3.89251	0.0003
PA0015	-	1.92046	0.24095
PA0016	trkA	1.35791	0.05845
PA0019	def	-0.825938	0.40255
PA0020	-	-0.739817	0.4143
PA0022	-	-0.2374	0.79645
PA0023	qor	1.17451	0.07955
PA0024	hemF	0.672925	0.4324
PA0026	plcB	-1.30411	0.19805
PA0027	-	0.681391	0.39295
PA0029	-	2.02386	0.0774
PA0035	trpA	0.0331338	0.74295
PA0036	trpB	-0.0606907	0.92425
PA0037	trpI	1.78996	0.046
PA0038	-	1.42082	0.1349
PA0039	-	0.829681	0.0685
PA0041	-	-0.194748	1
PA0043	-	1.69249	0.05975
PA0044	exoT	-0.121463	0.888
PA0049	-	-1.15517	0.02625
PA0051	phzH	-0.501207	0.60395
PA0052	-	0.928205	0.1501
PA0053	-	0	1
PA0059	osmC	-1.46147	0.25295
PA0060	-	2.14733	0.0448
PA0061	-	1.11111	0.2593
PA0062	-	2.10599	0.0197
PA0063	-	-0.205928	0.83565
PA0064	-	0.760814	0.3585
PA0067	prlC	-1.42886	0.3345
PA0068	-	2.39529	0.43835
PA0070	-	-0.591909	0.1147
PA0071	-	-0.388724	0.50815
PA0075	pppA	-0.66923	0.50535
PA0077	icmF1	-1.01954	0.2964
PA0078	-	-1.30366	0.1496
PA0079	-	-1.76845	0.0406
PA0080	-	0.405457	0.30955
PA0082	-	0.558022	0.4172
PA0083	-	0.0846677	0.88115
PA0084	-	0.133362	0.68305
PA0085	hcp1	0.32166	0.29075
PA0086	-	-0.4342	0.5784
PA0087	-	-0.733457	0.80965
PA0088	-	0.16072	0.85915
PA0090	clpV1	-0.499827	0.31745
PA0091	vgrG1	-0.591425	0.30135
PA0092	-	0	1
PA0095	-	-0.919911	0.18055
PA0098	-	-0.106727	0.93415
PA0099	-	0.143542	0.8981
PA0100	-	-1.13349	0.39505
PA0101	-	-0.964813	0.48675
PA0102	-	0.353298	0.5917
PA0104	-	0.927691	0.44665
PA0105	coxB	-1.00939	0.2214
PA0106	coxA	0.270246	0.62
PA0113	-	0.516369	0.62445
PA0114	senC	-0.41047	0.67665
PA0118	-	2.16734	0.0191
PA0119	-	0.659171	0.33495
PA0120	-	0.907521	0.25775
PA0121	-	1.47009	0.19135
PA0122	-	-0.629254	0.01365
PA0123	-	-0.82203	0.07995
PA0127	-	2.32164	0.0813
PA0128	-	1.95584	0.23995
PA0129	gabP	0.977077	0.2678
PA0130	-	-1.11871	0.1978
PA0135	-	0	1
PA0139	ahpC	0.795398	0.0112
PA0140	ahpF	0.421484	0.4403
PA0141	-	-0.655431	0.08565
PA0142	-	-0.20493	1
PA0143	nuh	0.371379	0.5513
PA0144	-	-0.639551	0.5452
PA0148	-	-0.51827	0.56735
PA0153	pcaH	3.1653	0.04975
PA0156	-	-0.579481	0.62585
PA0158	-	-1.51319	0.048
PA0159	-	0.942693	0.28545
PA0162	opdC	-0.486248	0.5767
PA0163	-	0.479027	0.3292
PA0165	-	3.4949	0.00585
PA0167	-	-0.416455	0.60445
PA0169	-	0.466131	0.6192
PA0171	-	0.764201	0.34125
PA0172	-	-0.273832	1
PA0175	-	-0.611197	0.38025
PA0176	aer2	-0.216483	0.4391
PA0177	-	-3.27896	0.20835
PA0178	-	-0.775877	0.05835
PA0179	-	-0.569249	0.3564
PA0180	cttP	0.0356277	0.9552
PA0188	-	1.27502	0.61955
PA0191	-	3.09166	0.28045
PA0195	pntAA	-1.70765	0.06295
PA0196	pntB	-0.0467786	0.9629
PA0197	tonB2	4.24379	0.1562
PA0198	exbB1	2.01893	0.246
PA0202	-	1.01687	1
PA0207	-	1.13322	0.2634
PA0208	mdcA	-0.977009	0.34805
PA0210	mdcC	2.51513	0.4022
PA0212	mdcE	2.21099	0.52965
PA0213	-	1.44543	0.60595
PA0216	-	1.49295	0.1759
PA0217	-	1.00326	0.4183
PA0220	-	1.56381	1
PA0226	-	0.624982	0.6179
PA0230	pcaB	-0.611441	0.52635
PA0233	-	0.881432	0.24845
PA0235	pcaK	1.55509	1
PA0236	-	0.756348	0.47645
PA0243	-	1.48543	0.1406
PA0248	-	1.28472	0.62
PA0256	-	1.03725	0.1497
PA0257	-	-1.20521	0.2537
PA0259	-	-1.37335	0.0234
PA0260	-	0.268948	0.45525
PA0261	-	0.452747	0.7274
PA0262	-	0.17819	0.7162
PA0263	hcpC	-2.56905	0.22885
PA0263.1	PA0263.1	0	1
PA0264	-	0.945495	0.26835
PA0265	gabD	-0.833884	0.11055
PA0266	gabT	0.266827	0.5887
PA0268	-	0.816559	1
PA0280	cysA	2.70781	0.06195
PA0281	cysW	2.61448	0.00865
PA0286	desA	-0.50893	0.2061
PA0287	gpuP	1.11952	1
PA0288	gpuA	-1.06789	1
PA0291	oprE	-0.260332	0.4786
PA0292	aguA	1.03126	0.1429
PA0296	spuI	-1.42915	0.1301
PA0297	spuA	1.09673	0.22945
PA0298	spuB	1.04066	0.1566
PA0299	spuC	-0.234583	0.658
PA0300	spuD	-0.195179	0.60985
PA0303	spuG	0.762638	0.44515
PA0304	spuH	1.3111	0.1356
PA0305	-	1.21144	0.1768
PA0306	-	1.14334	0.1833
PA0308	-	0.665807	0.2933
PA0309	-	0.291987	0.80405
PA0311	-	4.52255	0.22055
PA0312	-	0.0322068	0.7522
PA0314	-	0.392301	0.67535
PA0315	-	-0.280211	0.63105
PA0316	serA	0.661808	0.2259
PA0317	-	-1.4684	0.29155
PA0318	-	0.984252	0.26675
PA0319	-	1.54952	0.08625
PA0326	-	3.0254	0.36925
PA0329	-	-0.502518	0.33865
PA0330	rpiA	0.325457	0.71655
PA0331	ilvA1	0.0108236	0.98755
PA0335	-	0.852611	0.4325
PA0336	ygdP	-0.263107	0.76005
PA0337	ptsP	0.303799	0.36605
PA0338	-	-0.444047	0.6627
PA0342	thyA	1.5142	0.02875
PA0343	-	0.0169278	0.75745
PA0344	-	0.276802	0.8089
PA0345	-	-1.49306	0.3654
PA0347	glpQ	4.73848	5e-05
PA0348	-	2.18635	0.40475
PA0349	-	1.97514	0.4344
PA0350	folA	1.13785	0.3929
PA0351	-	1.42087	0.36285
PA0353	ilvD	0.302067	0.5082
PA0354	-	-0.0213624	0.9862
PA0355	pfpI	-0.805265	0.336
PA0356	-	1.69593	0.1569
PA0357	mutM	0.0775939	0.9466
PA0360	-	-0.253427	0.81125
PA0361	-	0.59669	0.4736
PA0362	fdx1	2.84638	0.2285
PA0365	-	0.371504	0.68985
PA0367	-	0.0719771	0.7322
PA0368	-	0.0494564	0.54075
PA0371	-	0.105358	0.6443
PA0372	-	-0.275462	0.57565
PA0373	ftsY	-1.67596	0.27
PA0374	ftsE	0.287371	0.78515
PA0375	ftsX	-0.0566919	0.67915
PA0376	rpoH	0.469187	0.1161
PA0377	-	1.99048	0.0981
PA0381	thiG	1.09283	0.25425
PA0382	micA	0.796547	0.3418
PA0384	-	3.62991	0.2665
PA0387	-	0.88468	0.34745
PA0388	-	-0.154754	0.8796
PA0391	-	-1.25565	0.17565
PA0392	-	0.569004	0.5894
PA0393	proC	0.500581	0.5509
PA0395	pilT	0.967489	0.08515
PA0396	pilU	0.551671	0.3584
PA0397	-	-0.48797	0.5679
PA0399	-	-2.50021	0.2679
PA0400	-	0.0875165	0.9198
PA0401	-	-2.31524	0.24865
PA0402	pyrB	0.48812	0.52175
PA0403	pyrR	0.394887	0.6738
PA0405	-	-1.16066	0.39145
PA0407	gshB	0.493759	0.4389
PA0408	pilG	1.57583	0.01275
PA0409	pilH	-0.67488	0.4478
PA0410	pilI	0.659825	0.44725
PA0411	pilJ	0.022849	0.9535
PA0412	pilK	-0.0045589	0.9928
PA0413	chpA	-1.23508	0.0355
PA0414	chpB	0.917221	0.49775
PA0415	chpC	-0.075721	0.9152
PA0418	-	0.615706	0.306
PA0420	bioA	0.0898072	0.92325
PA0422	-	-0.676952	0.49875
PA0423	pasP	1.14475	0.00255
PA0424	mexR	1.46964	0.12545
PA0425	mexA	0.821396	0.0796
PA0426	mexB	-0.0997007	0.75705
PA0427	oprM	-0.384751	0.39435
PA0428	-	-0.716826	0.1543
PA0429	-	0.340181	0.521
PA0430	metF	0.668598	0.3524
PA0431	-	-1.72905	0.0503
PA0432	sahH	0.223218	0.48395
PA0436	-	-0.788721	0.33305
PA0437	codA	1.82724	0.4099
PA0438	codB	1.75156	0.50795
PA0442	-	0	1
PA0444	-	0.998641	0.24335
PA0446	-	-0.893084	0.1278
PA0447	gcdH	-0.315989	0.38845
PA0448	-	0.335535	0.3741
PA0449	-	-1.01254	0.3354
PA0451	-	-0.700569	0.40115
PA0455	dbpA	-0.451617	0.57045
PA0456	-	1.74166	5e-05
PA0458	-	-0.215995	0.81935
PA0459	-	-0.620646	0.0363
PA0460	-	-0.531397	0.2712
PA0461	-	-1.38517	0.37495
PA0462	-	1.33864	0.02445
PA0468	-	-1.58876	0.26655
PA0469	-	-1.04551	0.4427
PA0470	fiuA	1.1006	1
PA0471	-	3.12371	0.30775
PA0473	-	-1.38768	0.1554
PA0476	-	0.955355	1
PA0482	glcB	0.296965	0.37295
PA0483	-	-0.581479	0.5439
PA0484	-	0.937966	0.2171
PA0486	-	-0.419054	0.5862
PA0490	-	2.25811	0.23235
PA0497	-	3.23993	0.00715
PA0498	-	1.55232	0.29485
PA0500	bioB	0.259054	0.6397
PA0501	bioF	-0.509741	0.6733
PA0505	-	2.42856	0.0085
PA0506	-	-0.377969	0.44295
PA0508	-	1.67994	0.0649
PA0509	nirN	-1.17257	0.40285
PA0510	-	0.188467	0.8894
PA0511	nirJ	-1.04725	0.33445
PA0513	-	0.911367	0.57595
PA0516	nirF	-0.784597	0.60525
PA0518	nirM	2.38089	0.47715
PA0519	nirS	0.556095	0.2404
PA0521	-	3.721	0.04445
PA0524	norB	-0.358955	0.73385
PA0527	dnr	-0.833377	0.4938
PA0527.1	rsmY	0	1
PA0529	-	0.372618	0.42905
PA0530	-	-0.0535863	0.6563
PA0536	-	-1.76632	0.241
PA0537	-	0.0385722	0.9465
PA0538	dsbB	0.311072	0.7788
PA0541	-	1.31204	0.1694
PA0542	-	-0.43539	0.59325
PA0543	-	0.782309	0.35565
PA0544	-	0.633802	0.5033
PA0545	-	-1.76065	0.2603
PA0546	metK	-0.506181	0.0739
PA0547	-	-1.29788	0.0329
PA0548	tktA	-0.022235	0.9599
PA0550	-	0.958604	0.7354
PA0551	epd	0.165708	0.89265
PA0552	pgk	0.110868	0.84055
PA0553	-	1.62126	0.32625
PA0555	fda	0.181801	0.6444
PA0559	-	1.21186	0.5625
PA0561	-	0	1
PA0562	-	1.91428	0.0895
PA0563	-	1.81315	0.0215
PA0564	-	2.75176	0.0017
PA0565	-	3.74124	0.42965
PA0566	-	2.63113	0.266
PA0572	-	-0.234322	0.65375
PA0574	-	1.18362	0.24525
PA0574.1	PA0574.1	0	1
PA0575	-	-1.52254	0.06805
PA0576	rpoD	0.453646	0.10965
PA0577	dnaG	-0.97013	0.34245
PA0579	rpsU	1.88364	0.0629
PA0580	gcp	0.632105	0.55265
PA0581	-	-0.459335	0.5786
PA0584	cca	-0.811099	0.5609
PA0586	-	-0.26408	0.46355
PA0587	-	-0.33779	0.37535
PA0588	-	-0.233142	0.2689
PA0590	apaH	0.405703	0.79395
PA0591	-	0.465658	0.6153
PA0594	surA	0.425813	0.53295
PA0595	ostA	0.764987	0.07235
PA0596	-	-0.605718	0.5814
PA0598	-	1.03983	0.3457
PA0599	-	-0.371053	0.6067
PA0600	-	0.192829	1
PA0602	-	-0.0066962	0.9879
PA0604	-	2.25193	0.01195
PA0605	-	-1.89018	0.0437
PA0607	rpe	0.97842	0.61415
PA0608	-	0.364977	0.6362
PA0609	trpE	-0.446297	0.6548
PA0610	prtN	1.35738	0.3398
PA0615	-	1.07634	0.3412
PA0616	-	-0.532049	0.7461
PA0618	-	-0.301265	0.56955
PA0620	-	0.00535101	0.9943
PA0621	-	0	1
PA0622	-	-1.63635	0.00535
PA0623	-	-2.96155	0.00245
PA0624	-	-1.0684	0.1983
PA0625	-	-0.45076	0.34825
PA0628	-	0.523858	0.47325
PA0629	-	-0.396068	0.7805
PA0630	-	3.43219	0.31775
PA0632	-	0	1
PA0633	-	0	1
PA0634	-	0	1
PA0635	-	0	1
PA0636	-	0	1
PA0637	-	0	1
PA0638	-	0	1
PA0639	-	0	1
PA0640	-	0	1
PA0641	-	0	1
PA0642	-	0	1
PA0643	-	0	1
PA0644	-	0	1
PA0645	-	0	1
PA0647	-	0	1
PA0648	-	0	1
PA0649	trpG	-0.00859253	0.98635
PA0650	trpD	0.369143	0.6531
PA0651	trpC	-0.0576927	0.9547
PA0652	vfr	-0.0621268	0.9167
PA0653	-	0.786388	0.40975
PA0654	speD	0.254774	0.79615
PA0656	-	0.737936	0.43315
PA0657	-	0.306501	0.79825
PA0658	-	-0.391137	0.60475
PA0659	-	-1.63722	0.24565
PA0660	-	0.7567	0.2892
PA0661	-	1.663	0.1141
PA0665	-	0.800128	0.39535
PA0666	-	1.86501	0.0699
PA0667	-	0.349508	0.54715
PA0668	tyrZ	-0.680083	0.3137
PA0668.1	PA0668.1	2.70804	0.36595
PA0668.2	PA0668.2	0	1
PA0668.3	PA0668.3	0	1
PA0668.4	PA0668.4	11.1937	5e-05
PA0668.5	PA0668.5	0	1
PA0669	-	2.07529	1
PA0674	vreA	4.83493	0.37335
PA0676	vreR	2.90752	0.2869
PA0679	-	6.46857	0.2497
PA0681	-	5.38212	0.21635
PA0682	-	4.82217	0.427
PA0683	-	6.04173	0.2967
PA0686	-	4.69294	0.3515
PA0690	-	3.00092	1
PA0693	exbB2	3.7467	0.0485
PA0698	-	4.86494	0.2468
PA0700	-	5.12655	0.4445
PA0703	-	1.72913	0.0535
PA0706	cat	-1.98059	0.0355
PA0714.1	phrD	0	1
PA0715	-	0	1
PA0717	-	0	1
PA0721	-	0	1
PA0727	-	2.16794	1
PA0729.1	PA0729.1	0	1
PA0730	-	-0.534075	0.52295
PA0731	-	3.35102	0.0777
PA0732	-	-0.574875	0.508
PA0736	-	-0.463242	0.69055
PA0737	-	1.81197	0.06645
PA0740	sdsA1	2.5252	1
PA0743	-	-1.5876	0.1319
PA0744	-	-1.86819	0.0075
PA0745	-	-1.34129	0.01945
PA0746	-	-0.936985	0.06365
PA0747	-	-0.924506	0.12115
PA0751	-	-0.47359	0.64085
PA0752	-	-0.4787	0.59735
PA0754	-	-0.604967	0.3911
PA0755	opdH	-0.866127	0.3061
PA0758	-	-0.400908	0.6048
PA0759	-	1.05283	0.2167
PA0761	nadB	-0.109756	0.8625
PA0762	algU	0.53229	0.1531
PA0763	mucA	0.441751	0.20355
PA0764	mucB	-0.610276	0.1711
PA0765	mucC	-0.0943014	0.6895
PA0766	mucD	-0.586037	0.0939
PA0767	lepA	0.556327	0.2952
PA0768	lepB	-0.73994	0.39055
PA0769	-	0.772945	0.49465
PA0770	rnc	0.82638	0.46735
PA0771	era	0.117375	0.8716
PA0775	-	1.33509	0.604
PA0778	icp	1.53006	0.2519
PA0779	-	0.554409	0.21435
PA0782	putA	1.10549	0.1297
PA0783	putP	0.408569	0.642
PA0787	-	0.233948	0.35125
PA0788	-	-0.386369	0.5765
PA0789	-	-1.40539	0.09365
PA0792	prpD	0.435067	0.52015
PA0793	-	-0.603982	0.4911
PA0794	-	-0.281845	0.50745
PA0795	prpC	-0.190313	0.63255
PA0796	prpB	-0.38217	0.4935
PA0797	-	0.313847	0.7821
PA0798	pmtA	-0.0660293	0.73735
PA0804	-	-0.312255	0.6348
PA0805	-	2.54477	5e-05
PA0808	-	2.63898	0.23805
PA0811	-	0.55751	0.75365
PA0820	-	0	1
PA0826.1	-	0	1
PA0826.2	ssrA	0	1
PA0829	-	2.47179	0.2477
PA0831	oruR	-0.517284	0.55995
PA0833	-	0.656374	0.17865
PA0834	-	-0.273984	0.7667
PA0835	pta	-0.546633	0.16685
PA0836	ackA	-0.14988	0.7556
PA0837	slyD	-0.181862	0.68465
PA0838	-	0.40642	0.4926
PA0839	-	1.41201	0.39125
PA0840	-	-0.137286	0.7048
PA0842	-	3.60158	0.00535
PA0846	-	-0.240837	0.66135
PA0847	-	-0.712193	0.6186
PA0849	trxB2	1.06361	0.1944
PA0852	cbpD	-0.62341	0.0121
PA0853	-	0.128354	0.92475
PA0854	fumC2	-0.973331	0.1251
PA0855	-	0.113591	0.8518
PA0856	-	0.268133	0.5452
PA0858	-	0.49912	0.5722
PA0859	-	1.54782	0.6184
PA0860	-	-0.463787	0.7136
PA0861	-	-2.93141	0.0025
PA0862	-	-0.622949	0.31985
PA0863	-	1.38632	0.1224
PA0865	hpd	-0.485096	0.05085
PA0866	aroP2	-1.13878	0.0976
PA0867	mliC	0.898928	0.1814
PA0870	phhC	-0.522379	0.14455
PA0871	phhB	1.24447	0.04375
PA0872	phhA	-0.0581289	0.84595
PA0873	phhR	1.79471	0.0512
PA0877	-	-0.0431461	0.9642
PA0881	-	3.91975	0.00305
PA0887	acsA	0.65231	0.0128
PA0887.1	PA0887.1	0	1
PA0888	aotJ	-0.0995353	0.83175
PA0890	aotM	0.461295	0.66885
PA0891	-	1.19742	0.14735
PA0892	aotP	-0.754984	0.3622
PA0893	argR	-1.07986	0.21865
PA0895	aruC	-0.494771	0.2217
PA0896	aruF	0.162498	0.81235
PA0897	aruG	-0.885891	0.33045
PA0898	aruD	0.042834	0.95315
PA0899	aruB	0.0158017	0.9782
PA0901	aruE	-0.814844	0.22295
PA0902	-	-1.35084	0.1692
PA0903	alaS	0.0500473	0.90655
PA0904	lysC	-0.108239	0.84875
PA0905	rsmA	1.64618	0.16525
PA0905.1	PA0905.1	0	1
PA0905.2	PA0905.2	0	1
PA0905.3	PA0905.3	0	1
PA0911	-	1.33043	0.1861
PA0913	mgtE	0.966877	0.1851
PA0916	-	1.76137	0.042
PA0917	kup	-0.965014	0.17425
PA0918	-	-0.111014	0.91185
PA0919	-	0.489338	0.4758
PA0920	-	-0.648736	0.4893
PA0921	-	2.33196	0.23595
PA0922.1	PA0922.1	0	1
PA0927	ldhA	0.22035	0.32735
PA0928	gacS	-0.913176	0.31615
PA0930	-	1.80307	0.6053
PA0932	cysM	1.11922	0.1558
PA0933	ygcA	-1.90275	0.23835
PA0934	relA	-1.43815	0.04575
PA0935	-	0.279423	0.7653
PA0936	lpxO2	0.729207	0.20605
PA0938	-	0.558983	0.13505
PA0943	-	0.324292	0.71595
PA0945	purM	0.528509	0.5958
PA0946	-	-0.521895	0.53215
PA0947	-	0.571875	0.5445
PA0948	-	1.22274	0.3483
PA0949	wrbA	0.775475	0.3783
PA0951	-	-0.988803	0.4391
PA0952	-	1.10478	0.20605
PA0955	-	-0.644235	0.53505
PA0956	proS	-0.381447	0.4286
PA0957	-	3.00647	0.0002
PA0958	oprD	-0.787832	0.004
PA0959	-	1.64398	0.10845
PA0961	-	5.18534	0.0034
PA0962	-	-0.184507	0.56985
PA0963	aspS	0.690381	0.09525
PA0964	pmpR	0.860461	0.07125
PA0965	ruvC	1.06054	0.313
PA0966	ruvA	0.674154	0.4053
PA0967	ruvB	0.957774	0.1238
PA0969	tolQ	0.828296	0.34865
PA0971	tolA	1.17439	0.2089
PA0972	tolB	-1.16167	0.15725
PA0973	oprL	0.717364	0.0288
PA0974	-	0.658384	0.1806
PA0975	-	0.991673	0.2623
PA0976	-	-0.474226	0.60885
PA0976.1	PA0976.1	0	1
PA0978	-	0.740179	0.462
PA0982	-	0.669412	0.45195
PA0985	pyoS5	-0.778751	0.34325
PA0988	-	2.02067	0.0903
PA0989	-	5.16453	0.0026
PA0992	cupC1	2.96199	0.00275
PA0994	cupC3	1.12268	1
PA0996	pqsA	-1.28937	0.0281
PA0997	pqsB	0.213075	0.75925
PA0998	pqsC	-1.15241	0.24125
PA0999	pqsD	-2.00167	0.1402
PA1000	pqsE	-1.44276	0.1464
PA1001	phnA	-1.69669	0.13075
PA1002	phnB	0.423766	0.63625
PA1003	mvfR	-0.751599	0.33615
PA1004	nadA	1.20396	0.1938
PA1005	-	-1.17385	0.18985
PA1007	-	-0.302994	0.63345
PA1008	bcp	1.77056	0.08705
PA1009	-	1.14401	0.2388
PA1010	dapA	0.144009	0.7868
PA1011	-	-0.274362	0.61015
PA1012	-	1.22024	0.291
PA1013	purC	0.120142	0.84735
PA1013.1	PA1013.1	0	1
PA1014	-	3.53185	0.25455
PA1015	-	0.451503	0.646
PA1016	-	2.36148	0.00365
PA1019	mucK	4.01374	0.04405
PA1027	-	0.553338	0.32495
PA1030	-	-0.2874	0.77395
PA1031	-	0.594748	0.5104
PA1032	quiP	-0.556828	0.4259
PA1035	-	0.874809	0.2559
PA1036	-	1.92494	0.04005
PA1038	-	2.84479	0.37455
PA1039	-	0.851789	0.6285
PA1040	-	-0.0820988	0.72935
PA1041	-	-0.956895	0.0434
PA1045	-	0.658186	0.5045
PA1046	-	0.0421266	0.96165
PA1047	-	0.758569	0.31555
PA1048	-	0.615396	0.2374
PA1049	pdxH	0.44749	0.43425
PA1050	-	0.239677	0.7369
PA1053	-	0.323006	0.3902
PA1054	-	-0.809587	0.44815
PA1056	-	-1.2985	0.43245
PA1057	-	0.990368	0.72745
PA1058	-	3.94982	0.28495
PA1064	-	-0.158245	0.87495
PA1065	-	2.10989	0.0392
PA1069	-	-0.881868	0.0746
PA1070	braG	1.28074	0.18205
PA1071	braF	1.85774	0.14685
PA1072	braE	1.21033	0.18955
PA1073	braD	1.06679	0.3941
PA1074	braC	-0.656555	0.06485
PA1076	-	0.679378	0.2218
PA1077	flgB	0.0483043	0.95795
PA1078	flgC	0.442234	0.63665
PA1080	flgE	0.846535	0.0296
PA1081	flgF	1.09569	0.13335
PA1082	flgG	-0.380471	0.542
PA1083	flgH	0.802319	0.3156
PA1084	flgI	0.712379	0.2827
PA1085	flgJ	0.826069	0.1699
PA1086	flgK	0.0805111	0.8583
PA1087	flgL	-0.925903	0.12845
PA1088	-	-0.153611	0.8448
PA1091	fgtA	-0.0521977	0.8806
PA1092	fliC	-0.188218	0.35235
PA1093	-	1.82493	0.0003
PA1094	fliD	0.363939	0.18095
PA1095	-	0.57375	0.26185
PA1096	-	1.05648	0.07885
PA1097	fleQ	0.851437	0.04045
PA1098	fleS	-0.0136563	0.98985
PA1099	fleR	-1.93585	0.23805
PA1100	fliE	2.19927	0.03285
PA1101	fliF	0.831152	0.17895
PA1102	fliG	-1.72093	0.04515
PA1103	-	-0.474485	0.6356
PA1106	-	0.638785	0.3296
PA1107	-	0.809963	0.2666
PA1111	-	1.0911	0.401
PA1112	-	2.00151	0.0041
PA1112.1	PA1112.1	1.24504	0.0339
PA1115	-	-0.359254	0.59705
PA1117	-	1.7732	0.06405
PA1118	-	-0.673943	0.5132
PA1120	tpbB	2.16815	0.46385
PA1121	yfiR	1.06006	0.68475
PA1122	-	0.547759	0.32725
PA1123	-	0.885503	0.33405
PA1124	dgt	-0.90698	0.3063
PA1127	-	-0.439033	0.66965
PA1130	rhlC	1.10617	0.1826
PA1134	-	5.1456	0.1464
PA1135	-	-0.293268	0.64005
PA1136	-	1.37017	0.10275
PA1137	-	-0.584366	0.27795
PA1140	-	-0.0852982	0.9093
PA1145	-	1.49693	0.25515
PA1146	-	2.31986	0.2608
PA1150	pys2	-0.795193	0.3108
PA1151	imm2	-0.500623	0.56885
PA1154	-	0	1
PA1155	nrdB	0.622898	0.1931
PA1156	nrdA	0.734265	0.05955
PA1158	-	1.71266	0.07545
PA1159	-	1.74703	0.09455
PA1162	dapE	-1.75873	0.33375
PA1163	ndvB	0.52966	0.5313
PA1164	-	0.705953	0.36595
PA1165	pcpS	1.48426	0.3633
PA1168	-	0.540333	0.3017
PA1169	-	-1.05699	0.0094
PA1170	-	1.61738	0.0247
PA1171	-	-0.231416	0.7148
PA1172	napC	-0.679489	0.4421
PA1174	napA	-0.944284	0.03935
PA1176	napF	0.0648772	0.95225
PA1177	napE	3.28598	0.00105
PA1178	oprH	-0.0331044	0.90395
PA1179	phoP	0.653978	0.14955
PA1180	phoQ	-1.69223	0.31285
PA1181	-	-0.524559	0.4465
PA1187	-	4.03828	0.00265
PA1190	-	0.453936	0.55905
PA1191	-	0.921427	0.2803
PA1192	-	0.191009	0.85045
PA1195	-	2.86636	0.0106
PA1196	-	-0.316611	0.6308
PA1197	-	0.962033	0.2441
PA1198	-	0.783297	0.16565
PA1199	-	0.450208	0.51625
PA1202	-	1.01528	0.1594
PA1205	-	0.208137	0.81955
PA1212	-	0.469229	0.8346
PA1215	-	0.451098	0.6974
PA1216	-	-1.1087	0.41105
PA1222	-	-0.0552775	0.951
PA1225	-	2.74369	0.07195
PA1243	-	0.153261	0.8287
PA1244	-	3.01923	0.23385
PA1245	-	-0.797767	0.12445
PA1246	aprD	-0.65762	0.6103
PA1247	aprE	-1.02237	0.4128
PA1248	aprF	0.660299	0.3337
PA1249	aprA	-0.0294442	0.91785
PA1250	aprI	1.25002	0.19885
PA1252	-	0.105155	0.5424
PA1263	-	0.88879	0.43555
PA1269	-	2.17628	0.0244
PA1273	cobB	-0.622988	0.50405
PA1274	-	1.21548	0.57815
PA1279	cobU	0.212785	0.67145
PA1283	-	2.77989	0.01315
PA1286	-	2.84921	0.2767
PA1287	-	-0.6507	0.39645
PA1288	-	-0.440382	0.1731
PA1292	-	-0.328754	0.7883
PA1296	-	1.46872	0.0993
PA1299	-	4.28204	0.044
PA1301	-	3.92247	0.4409
PA1304	-	1.24271	0.144
PA1306	-	0.950321	0.26145
PA1307	-	0.475086	0.49615
PA1308	-	-0.224254	0.66565
PA1316	-	0.933057	0.3453
PA1323	-	1.21598	0.2003
PA1324	-	-0.530071	0.3928
PA1324.1	PA1324.1	0	1
PA1326	ilvA2	0.294137	1
PA1327	-	-0.0673991	0.9022
PA1330	-	2.69	0.0156
PA1332	-	1.18239	0.38405
PA1334	-	2.74416	0.0181
PA1335	-	-0.727	0.50165
PA1336	-	0.0941752	0.9359
PA1337	ansB	0.392297	0.33825
PA1338	ggt	-0.551083	0.28395
PA1339	-	-0.863633	0.41605
PA1340	-	0.608451	0.5667
PA1341	-	0.411052	0.64725
PA1342	-	0.302928	0.2713
PA1343	-	-0.441812	0.6043
PA1344	-	1.22335	0.0405
PA1350	-	1.57465	0.2583
PA1353	-	2.26957	0.0159
PA1357	-	0.778751	0.261
PA1361	-	1.53886	0.3683
PA1363	-	3.06825	0.26895
PA1366	-	0	1
PA1369	-	0	1
PA1370	-	0	1
PA1373	fabF2	-0.760228	0.42575
PA1375	pdxB	1.8007	0.0617
PA1376	aceK	-0.27802	0.69245
PA1377	-	0.616453	0.3444
PA1378	-	0	1
PA1379	-	0	1
PA1380	-	0	1
PA1381	-	0	1
PA1382	-	0	1
PA1384	galE	0	1
PA1385	-	0	1
PA1386	-	0	1
PA1388	-	0	1
PA1389	-	0	1
PA1390	-	0	1
PA1391	-	0	1
PA1392	-	0	1
PA1393	cysC	0	1
PA1394	-	0	1
PA1399	-	1.08669	0.21925
PA1404	-	5.5947	0.044
PA1405	-	1.07317	0.16935
PA1406	-	1.50665	0.12005
PA1408	-	-1.38182	0.28205
PA1410	-	3.49595	0.00835
PA1414	-	0.718425	0.097
PA1415	-	0.364835	0.6831
PA1416	-	1.22009	1
PA1420	-	4.40495	0.15
PA1422	gbuR	2.50618	0.0088
PA1423	bdlA	2.28245	0.013
PA1424	-	1.79444	0.25985
PA1428	-	1.25608	0.16405
PA1429	-	-1.23301	0.021
PA1430	lasR	-1.16125	0.0712
PA1431	rsaL	1.24596	0.20165
PA1432	lasI	-0.671688	0.2087
PA1433	-	0.572039	0.512
PA1436	-	1.51788	1
PA1438	-	-0.235823	1
PA1439	-	1.33827	0.4002
PA1440	-	0.576335	0.3156
PA1441	-	0.0728318	0.8837
PA1443	fliM	0.664386	0.29965
PA1444	fliN	0.608085	0.61335
PA1446	fliP	2.04121	0.1603
PA1450	-	-0.784903	0.2426
PA1452	flhA	0.00480968	0.99335
PA1453	flhF	-2.30115	0.01185
PA1454	fleN	0.146115	0.8583
PA1455	fliA	-0.643505	0.5108
PA1457	cheZ	0.597844	0.27345
PA1458	-	-1.2141	0.0261
PA1459	-	-0.0354768	0.9491
PA1460	motC	0.11409	0.87995
PA1462	-	0.531346	0.42085
PA1463	-	-0.166534	0.7919
PA1464	-	-1.01478	0.1147
PA1465	-	-0.779582	0.44335
PA1467	-	1.61393	0.2438
PA1469	-	1.42335	0.21885
PA1472	-	2.20146	0.23885
PA1474	-	-0.522355	0.393
PA1479	ccmE	1.6286	0.6347
PA1480	ccmF	-1.0086	0.17395
PA1483	cycH	1.10293	0.4314
PA1486	-	2.36945	0.016
PA1487	-	1.78394	1
PA1489	-	1.68393	0.52935
PA1493	cysP	-0.845067	0.19935
PA1494	-	0.912286	1
PA1498	pykF	4.20569	0.0026
PA1499	-	2.89307	0.2885
PA1500	-	2.6147	0.02935
PA1501	-	2.23806	0.1235
PA1502	gcl	2.08898	0.0806
PA1505	moaA2	-0.324105	0.59075
PA1509	-	-0.868477	0.2976
PA1510	-	-0.768687	0.2424
PA1511	-	0.109271	0.86945
PA1513	-	-0.909819	0.4653
PA1515	alc	0.659345	0.4426
PA1520	-	0.568051	0.3996
PA1521	-	-2.48949	0.0117
PA1522	-	-0.217055	0.82485
PA1523	xdhB	-2.08447	0.2378
PA1524	xdhA	-0.887588	0.3799
PA1526	-	2.03213	0.0457
PA1527	-	0.0733661	0.85005
PA1528	zipA	0.542579	0.2133
PA1529	lig	0.122619	0.8292
PA1532	dnaX	-0.427812	0.4773
PA1533	-	2.41638	0.0241
PA1534	recR	0.337795	0.7144
PA1536	-	1.39349	0.10205
PA1539	-	2.20867	0.49315
PA1543	apt	0.398126	0.7231
PA1544	anr	0.564241	0.11385
PA1545	-	-0.311155	0.64715
PA1546	hemN	-0.334003	0.31815
PA1548	-	3.14011	0.3558
PA1549	-	-0.996863	0.41245
PA1551	-	-0.486754	0.3096
PA1552	ccoP1	0.197225	0.7938
PA1552.1	ccoQ1	4.57987	0.27655
PA1553	ccoO1	0.574317	0.3447
PA1554	ccoN1	1.46419	0.00055
PA1555	ccoP2	-0.968177	0.09465
PA1555.1	ccoQ2	2.83594	0.39285
PA1557	ccoN2	-1.7832	0.00115
PA1559	-	-0.760862	0.6047
PA1561	aer	-1.17051	0.0024
PA1562	acnA	-0.732146	0.01345
PA1563	-	1.05648	0.3371
PA1571	-	3.62278	0.2257
PA1572	-	0.0164897	0.98085
PA1573	-	1.19378	0.2584
PA1574	-	2.12077	0.06395
PA1575	-	0.274576	0.2736
PA1579	-	0.960926	0.0273
PA1580	gltA	-0.152371	0.6695
PA1581	sdhC	0.090795	0.9284
PA1582	sdhD	1.78463	0.01495
PA1583	sdhA	-0.632549	0.068
PA1584	sdhB	1.10675	0.006
PA1585	sucA	0.251374	0.34115
PA1586	sucB	-0.476102	0.19335
PA1587	lpdG	-0.100991	0.72175
PA1588	sucC	0.162453	0.65205
PA1589	sucD	0.411599	0.2842
PA1590	braB	-2.13919	0.23385
PA1592	-	0.995148	0.02095
PA1594	-	3.0462	0.48915
PA1595	-	1.10005	0.27105
PA1596	htpG	-0.16332	0.64895
PA1597	-	0.901188	0.32345
PA1598	-	0.523325	0.32645
PA1601	-	0.39964	1
PA1604	-	-0.425445	0.7204
PA1605	-	0.693232	0.748
PA1606	-	5.81422	0.044
PA1607	-	1.09627	0.3883
PA1609	fabB	0.346761	0.30935
PA1610	fabA	-0.0758961	0.90535
PA1611	-	0.310071	0.71955
PA1613	-	-0.0966685	1
PA1616	-	0.714774	0.75465
PA1617	-	0.455246	0.56025
PA1621	-	0.221324	0.74495
PA1623	-	-0.250308	0.7244
PA1624	-	-1.66433	0.2725
PA1629	-	3.09719	0.01515
PA1632	kdpF	0	1
PA1633	kdpA	1.67748	1
PA1636	kdpD	0.912649	0.3215
PA1637	kdpE	0.577778	0.57975
PA1639	-	-1.11723	0.2396
PA1640	-	0.468272	0.6008
PA1642	selD	-1.85541	0.31315
PA1643	-	-1.41668	0.35935
PA1646	-	-1.14015	0.47345
PA1647	-	0.292584	0.8347
PA1648	-	0.962998	0.2603
PA1651	-	-0.0773292	0.937
PA1655	-	0.365298	0.6815
PA1656	-	-1.25284	0.00075
PA1657	-	-0.463659	0.20735
PA1658	-	-0.47125	0.095
PA1660	-	-0.0102839	0.9856
PA1661	-	-0.0317626	0.96775
PA1662	-	-1.33736	0.0001
PA1663	-	-1.15805	0.0568
PA1665	-	-2.32759	0.0021
PA1666	-	-0.230433	0.7414
PA1667	-	-2.63928	0.0651
PA1668	-	-1.362	0.0589
PA1669	-	-1.20758	0.0513
PA1670	stp1	-0.869392	0.2623
PA1671	stk1	-0.870505	0.48135
PA1673	-	-0.929659	0.1312
PA1674	folE2	0.116866	0.88575
PA1677	-	-1.19214	0.2999
PA1678	-	-0.219491	0.82575
PA1679	-	0.55943	0.416
PA1683	-	2.08367	0.2162
PA1684	-	-0.125339	0.9281
PA1686	alkA	-0.588402	0.5763
PA1687	speE	2.37875	0.0304
PA1688	-	0.478607	0.61035
PA1689	-	-0.0950382	0.87705
PA1694	pscQ	1.42377	0.6033
PA1697	-	1.93262	0.32455
PA1703	pcrD	0.710659	0.27385
PA1706	pcrV	-0.425295	0.61655
PA1707	pcrH	-0.590053	0.53415
PA1708	popB	-2.66392	0.19685
PA1709	popD	-0.199416	0.78955
PA1710	exsC	-1.52857	0.2535
PA1714	exsD	-0.31845	0.65745
PA1715	pscB	1.87032	0.4899
PA1716	pscC	0.648814	0.6334
PA1720	pscG	2.11538	0.42785
PA1723	pscJ	0.742558	0.66075
PA1724	pscK	1.53465	0.58455
PA1726	bglX	-1.28295	1
PA1727	mucR	-0.128198	1
PA1728	-	1.03176	0.0805
PA1730	-	-0.311858	0.75605
PA1733	-	0.0745681	0.9404
PA1734	-	1.46193	0.1074
PA1735	-	0.371824	1
PA1736	-	2.12707	0.09185
PA1737	-	-0.522807	1
PA1741	-	2.54848	0.0323
PA1742	-	-0.32192	0.7558
PA1746	-	-0.591924	0.10925
PA1748	-	-0.00421504	0.98985
PA1749	-	1.52999	0.09565
PA1750	-	0.354212	0.5558
PA1752	-	0.158527	0.65585
PA1753	-	1.28641	0.07305
PA1754	cysB	-0.327554	0.5146
PA1759	-	-0.360504	0.41795
PA1760	-	-0.0520419	0.90775
PA1761	-	1.6519	0.0617
PA1762	-	0.658526	0.24405
PA1766	-	0.309904	0.71225
PA1767	-	-0.0225678	0.9729
PA1768	-	1.50806	0.08745
PA1769	-	1.02792	0.16255
PA1770	ppsA	0.0386875	0.89905
PA1771	estX	1.34462	0.27035
PA1772	-	-1.25904	0.13805
PA1773	cmaX	4.80068	0.0001
PA1774	crfX	3.2968	0.08595
PA1775	cmpX	-0.0672242	0.9169
PA1776	sigX	-0.726378	0.1975
PA1777	oprF	-0.371741	0.05885
PA1784	-	0.0835685	0.8892
PA1787	acnB	-0.0484273	0.87935
PA1789	-	-0.869896	0.038
PA1793	ppiB	0.819767	0.19055
PA1794	glnS	-1.60408	0.01675
PA1795	cysS	-0.165648	0.75725
PA1796	folD	0.325362	0.7789
PA1796.1	PA1796.1	0	1
PA1796.2	PA1796.2	0	1
PA1796.3	PA1796.3	0	1
PA1796.4	PA1796.4	0	1
PA1797	-	1.44095	1
PA1798	parS	0.38177	1
PA1800	tig	1.30445	5e-05
PA1801	clpP	-0.0346486	0.9309
PA1802	clpX	0.44767	0.0586
PA1803	lon	-0.437252	0.1284
PA1804	hupB	1.25852	0.0002
PA1804.1	PA1804.1	0	1
PA1805	ppiD	-0.245062	0.53925
PA1806	fabI	1.06097	0.23155
PA1807	-	0.339105	0.7819
PA1808	-	0.399421	0.67265
PA1809	-	0.199228	0.82955
PA1810	-	0.20434	0.81705
PA1812	mltD	0.255161	0.67015
PA1813	-	1.65005	0.0712
PA1814	-	0.23535	0.7883
PA1816	dnaQ	0.652113	0.4685
PA1817	-	1.63092	0.0786
PA1818	ldcA	-1.28353	0.0251
PA1819	-	-0.214218	0.8148
PA1820	nhaB	-0.62444	0.53095
PA1821	-	-0.402171	0.55845
PA1822	fimL	0.80018	0.06885
PA1825	-	1.0575	0.67015
PA1828	-	-0.976226	0.3468
PA1829	-	-0.0969115	0.92405
PA1830	-	1.54089	0.00385
PA1831	-	2.85479	0.05535
PA1832	-	-0.15482	0.82045
PA1833	-	-2.05487	0.05065
PA1834	-	1.69492	0.6272
PA1838	cysI	0.660265	0.65515
PA1839	-	1.65986	0.15825
PA1841	-	0.224817	0.6679
PA1842	-	2.68123	0.0047
PA1843	metH	-0.267835	0.56805
PA1845	-	2.61554	0.24405
PA1846	cti	-1.55204	0.0739
PA1847	-	0.753278	0.1979
PA1849	-	0	1
PA1850	-	-0.517318	1
PA1852	-	1.34615	0.0381
PA1853	-	0.833123	0.66305
PA1854	-	1.84699	0.4906
PA1857	-	-0.0124016	0.98675
PA1858	str	1.07955	0.2694
PA1860	-	-0.335604	0.6249
PA1862	modB	1.91006	0.065
PA1864	-	3.29318	0.05205
PA1865	-	0.899904	0.5161
PA1868	xqhA	2.36774	1
PA1869	-	0.881979	0.4203
PA1870	-	1.22704	0.223
PA1871	lasA	-0.955401	0.0521
PA1872	-	-1.29615	0.2402
PA1874	-	-0.424706	0.1709
PA1875	-	0.769569	0.3823
PA1876	-	-1.01203	0.204
PA1877	-	-0.846451	0.51975
PA1878	-	1.7427	0.04935
PA1880	-	-0.545534	0.41855
PA1886	polB	-0.213937	1
PA1889	-	-0.133391	0.705
PA1893	-	-0.486304	0.3865
PA1894	-	0.636695	0.36285
PA1896	-	0.400061	0.67095
PA1898	qscR	0.479171	0.27825
PA1900	phzB2	-2.79718	0.22705
PA1902	phzD2	0	1
PA1904	phzF2	0	1
PA1905	phzG2	0	1
PA1910	femA	2.38366	1
PA1914	-	0.25292	0.44265
PA1915	-	0.58096	0.5944
PA1921	-	2.7906	0.0175
PA1926	-	1.20517	0.16445
PA1927	metE	0.902894	0.33225
PA1930	-	-0.817415	0.25835
PA1933	-	-0.578076	1
PA1935	-	0	1
PA1936	-	0	1
PA1940	-	0.540141	0.3319
PA1943	-	0.140832	0.87435
PA1944	-	0.0140169	0.98675
PA1946	rbsB	-0.182509	0.69695
PA1947	rbsA	-2.05848	0.0233
PA1949	rbsR	0.181417	0.79085
PA1950	rbsK	-1.82099	0.24115
PA1951	-	-1.23374	0.3101
PA1953	-	3.69298	0.23625
PA1954	-	5.14994	0.044
PA1959	bacA	0.965382	0.42505
PA1963	-	4.63146	0.00095
PA1964	-	-0.87462	0.3183
PA1974	-	9.25005	0.23855
PA1975	-	5.76882	0.1123
PA1976	ercS'	4.82471	0.25365
PA1977	-	2.37156	0.3106
PA1978	erbR	3.20798	0.0092
PA1979	eraS	4.39578	0.044
PA1980	eraR	6.00253	0.044
PA1981	-	5.56955	0.0063
PA1982	exaA	7.12402	0.0805
PA1983	exaB	7.42823	0.044
PA1984	exaC	2.51173	5e-05
PA1985	pqqA	0	1
PA1986	pqqB	1.74282	0.08895
PA1987	pqqC	4.38316	0.20425
PA1989	pqqE	4.49584	0.23755
PA1990	pqqH	3.30899	0.00125
PA1991	-	0.0822416	0.51145
PA1992	ercS	2.47711	0.3009
PA1994	-	1.61158	0.6309
PA1997	-	-0.342446	0.78025
PA1999	dhcA	-0.766146	0.03175
PA2000	dhcB	0.27523	0.4156
PA2001	atoB	-1.54172	0.0028
PA2002	-	0.624968	0.4563
PA2003	bdhA	-0.907052	0.28875
PA2007	maiA	-1.51035	0.30025
PA2008	fahA	-2.13972	0.2739
PA2009	hmgA	0.11444	0.7398
PA2010	-	-0.94568	0.44255
PA2011	liuE	-3.71453	0.0043
PA2012	liuD	-1.3498	0.16175
PA2013	liuC	-0.660113	0.43545
PA2014	liuB	-1.274	0.0017
PA2015	liuA	-1.04454	0.00095
PA2016	liuR	0.00447947	0.9931
PA2017	-	1.92624	0.0262
PA2018	-	-1.49357	0.00045
PA2019	-	-1.41278	0.03275
PA2020	-	-0.48821	0.3772
PA2022	-	2.15524	0.0053
PA2023	galU	0.939872	0.01815
PA2024	-	0.842727	0.33235
PA2025	gor	-0.349545	0.5031
PA2026	-	0.747133	0.3876
PA2028	-	3.07082	0.0072
PA2030	-	2.54811	0.51925
PA2034	-	2.88219	0.32815
PA2035	-	-0.683456	0.5137
PA2036	-	0	1
PA2037	-	0	1
PA2040	-	0.948384	0.26515
PA2042	-	-1.44923	0.27385
PA2044	-	-0.970438	0.45635
PA2062	-	2.25289	0.07715
PA2064	pcoB	5.35176	0.1959
PA2065	pcoA	5.221	0.11335
PA2066	-	0.470019	0.6431
PA2069	-	-1.29718	0.00025
PA2070	-	-0.0442346	1
PA2071	fusA2	-1.33153	0.05995
PA2072	-	0.463088	0.4384
PA2073	-	0	1
PA2075	-	1.05867	1
PA2076	-	1.19051	0.1574
PA2077	-	1.38577	1
PA2079	-	1.27902	0.0815
PA2080	kynU	-1.35598	0.2917
PA2081	kynB	0.32919	0.71475
PA2103	-	-0.157798	0.69655
PA2104	-	1.91145	0.14815
PA2106	-	2.28041	0.3798
PA2110	-	-1.82175	0.29445
PA2111	-	-0.588374	0.42625
PA2112	-	-0.682909	0.5848
PA2113	opdO	-0.801758	0.1645
PA2114	-	-1.61632	0.0068
PA2116	-	-0.896893	0.35195
PA2117	-	-1.22911	0.3813
PA2118	ada	1.25328	0.13975
PA2119	-	-0.35974	0.44425
PA2121	-	0.189878	0.8283
PA2122	-	2.87567	0.04325
PA2124	-	3.08455	1
PA2125	-	1.202	0.2291
PA2126	-	-0.891181	0.4676
PA2127	-	-2.37098	0.01015
PA2128	cupA1	2.99766	0.00625
PA2138	-	1.27603	0.12305
PA2139	-	0	1
PA2144	glgP	-0.581533	1
PA2151	-	1.37671	0.1088
PA2153	glgB	0.00989955	1
PA2164	-	0.636709	1
PA2165	-	-0.303504	1
PA2166	-	3.88565	0.0634
PA2172	-	0.590809	0.52465
PA2176	-	0.805331	0.2782
PA2187	-	4.17349	0.2271
PA2190	-	2.14192	0.02135
PA2191	exoY	1.99759	0.06895
PA2194	hcnB	-0.497841	0.2737
PA2195	hcnC	-0.519996	0.19515
PA2200	-	1.41184	1
PA2204	-	0.0749696	0.733
PA2205	-	2.54074	0.24815
PA2210	-	2.70846	1
PA2212	-	2.96154	0.28355
PA2216	-	3.74233	0.0447
PA2218	-	0	1
PA2219	opdE	0	1
PA2220	-	0	1
PA2222	-	0	1
PA2223	-	1.16444	0.28135
PA2224	-	1.52059	0.13855
PA2227	vqsM	0.869579	0.3116
PA2231	pslA	0.971591	0.28125
PA2232	pslB	-0.465015	0.5551
PA2233	pslC	-1.13066	0.43875
PA2234	pslD	-1.04996	0.24855
PA2235	pslE	-0.329892	0.5845
PA2236	pslF	-2.41936	0.25755
PA2237	pslG	-0.589934	0.6274
PA2238	pslH	-1.80327	0.25775
PA2239	pslI	-0.733509	0.5363
PA2242	pslL	-0.507802	0.67395
PA2244	pslN	0.560867	0.3298
PA2247	bkdA1	-0.720944	0.0387
PA2248	bkdA2	-0.939939	0.02585
PA2249	bkdB	-1.96522	0.0003
PA2250	lpdV	-0.511547	0.0676
PA2259	ptxS	0.161336	0.8671
PA2263	-	3.83629	0.0032
PA2265	-	0.401651	0.72015
PA2267	-	1.14918	0.2157
PA2287	-	-1.23777	0.25595
PA2289	-	1.27824	0.13555
PA2290	gcd	-1.1333	0.0354
PA2291	-	0.37514	1
PA2299	-	1.37569	0.60345
PA2300	chiC	-1.51875	0.0037
PA2302	ambE	-2.05282	5e-05
PA2304	ambC	-2.0487	0.29105
PA2305	ambB	-1.23071	0.0395
PA2306	ambA	-0.300823	0.77085
PA2316	-	1.28819	0.11405
PA2318	-	2.82064	0.00505
PA2319	-	0	1
PA2320	gntR	0.831906	0.2284
PA2323	-	-1.08181	0.26825
PA2332	-	1.71457	0.05615
PA2334	-	3.37146	0.2369
PA2339	-	2.05334	0.23635
PA2345	-	-2.14104	0.0224
PA2360	-	-1.49604	0.36645
PA2361	-	-0.410213	0.5976
PA2363	-	-0.0528131	0.9372
PA2366	-	-0.237015	0.6628
PA2367	-	0.692272	0.5426
PA2369	-	0.068468	0.85845
PA2371	-	-0.97581	0.13595
PA2374	-	1.58821	0.17325
PA2375	-	1.78999	0.1201
PA2381	-	1.33633	0.2879
PA2382	lldA	0.904617	0.4367
PA2384	-	3.27686	0.26925
PA2385	pvdQ	4.57878	0.0026
PA2386	pvdA	4.80691	0.0004
PA2389	pvdR	1.74427	0.5245
PA2390	pvdT	2.64417	0.2886
PA2391	opmQ	2.56139	0.02365
PA2392	pvdP	3.52473	0.00115
PA2393	-	2.74349	1
PA2395	pvdO	5.27702	0.044
PA2397	pvdE	1.83779	0.02985
PA2398	fpvA	3.0207	0.00565
PA2399	pvdD	2.82687	0.01465
PA2400	pvdJ	4.04339	0.001
PA2402	-	4.27738	5e-05
PA2404	-	3.95965	1
PA2405	-	3.51142	0.38815
PA2406	-	4.51984	0.37115
PA2410	-	1.26595	0.6359
PA2411	-	4.43591	0.0026
PA2412	-	6.89926	0.25225
PA2413	pvdH	2.56305	0.01345
PA2414	-	0.209528	0.7772
PA2416	treA	0.359744	0.70075
PA2417	-	0.169388	0.3378
PA2423	-	-1.52622	0.01625
PA2424	pvdL	5.0739	5e-05
PA2425	pvdG	6.62915	0.13685
PA2427	-	4.79514	0.4379
PA2428	-	4.32486	0.0451
PA2433	-	0.501363	0.5531
PA2435	-	-0.414748	0.73355
PA2441	-	-0.738836	0.60395
PA2442	gcvT2	0.758265	0.0732
PA2443	sdaA	-0.338883	0.51885
PA2444	glyA2	-1.5009	0.06995
PA2445	gcvP2	-1.26821	0.0002
PA2446	gcvH2	-1.59216	0.2511
PA2448	-	-0.843851	0.4752
PA2451	-	2.59761	0.0132
PA2456	-	2.05168	0.0228
PA2457	-	0	1
PA2458	-	0	1
PA2461	-	1.37303	0.16145
PA2462	-	-0.859557	0.03195
PA2463	-	1.91186	0.042
PA2464	-	-0.0257801	0.9804
PA2469	-	1.45065	0.20115
PA2475	-	-0.575862	0.6547
PA2476	dsbG	-0.0281232	0.8589
PA2478	-	0.577661	0.76695
PA2479	-	2.49642	0.41975
PA2480	-	-0.6911	0.6058
PA2481	-	-1.19876	0.38515
PA2484	-	2.33552	0.0118
PA2489	-	1.64867	0.0792
PA2491	-	-0.474946	0.35225
PA2504	-	0.798837	0.2664
PA2505	opdT	6.3246	0.044
PA2506	-	6.23096	0.25045
PA2507	catA	-0.186574	0.84025
PA2509	catB	-2.0806	0.04175
PA2510	catR	1.58969	0.24685
PA2511	-	0.237992	0.80405
PA2512	antA	0.406649	0.57065
PA2520	czcA	2.19444	1
PA2523	-	4.16912	0.37415
PA2524	-	1.44776	1
PA2525	-	0.298839	0.8796
PA2526	-	-0.086139	1
PA2527	-	2.02109	0.0457
PA2528	-	1.9515	0.2676
PA2529	-	1.15542	0.2783
PA2530	-	0.0273891	0.98225
PA2531	-	2.78747	0.29635
PA2532	tpx	-0.283335	0.76555
PA2533	-	0.788072	0.37695
PA2536	-	-0.735626	0.49315
PA2539	-	0.547075	0.4508
PA2541	-	-0.67978	0.4735
PA2542	-	-0.649341	1
PA2543	-	-0.67033	0.4943
PA2544	-	-0.873971	0.46715
PA2545	xthA	0.157918	0.8752
PA2548	-	3.40256	0.00495
PA2550	-	-1.34764	0.1194
PA2551	-	0.518246	0.65895
PA2552	-	-1.10044	0.00785
PA2553	-	-0.840694	0.0132
PA2554	-	-2.39189	0.0305
PA2555	-	-0.946157	0.0056
PA2556	-	1.0054	0.2342
PA2557	-	-1.36789	0.1373
PA2558	-	1.28756	0.29395
PA2560	-	2.13026	0.0218
PA2561	-	0.629375	1
PA2562	-	0.557835	0.28255
PA2564	-	0	1
PA2565	-	0	1
PA2566	-	0	1
PA2567	-	0.397243	0.4277
PA2568	-	1.74584	0.16175
PA2569	-	2.27363	0.2381
PA2570	lecA	0.495254	0.43715
PA2570.1	PA2570.1	0	1
PA2571	-	0.877174	0.1517
PA2572	-	-0.909445	0.17045
PA2573	-	0.232666	0.4801
PA2575	-	-0.621765	0.5607
PA2579	kynA	-1.17282	0.1788
PA2581	-	-0.0753464	0.9261
PA2581.1	PA2581.1	0	1
PA2582	-	-2.29732	0.0118
PA2583	-	-1.30777	0.1089
PA2583.1	PA2583.1	0	1
PA2585	uvrC	-0.48254	0.6162
PA2586	gacA	-0.145764	0.83195
PA2587	pqsH	-0.780342	0.09875
PA2588	-	-0.621218	0.2228
PA2589	-	0.688462	0.31425
PA2591	-	-0.575822	0.5007
PA2592	-	-0.224292	0.65885
PA2595	-	3.42597	0.0485
PA2603.1	PA2603.1	0	1
PA2604	-	-1.00619	0.03845
PA2606	-	1.19958	0.6775
PA2608	-	1.10384	0.71685
PA2609	-	-1.28979	0.3562
PA2611	cysG	0.334756	0.5962
PA2612	serS	-0.132821	0.824
PA2613	-	-0.909901	0.3234
PA2614	lolA	0.178661	0.81685
PA2615	ftsK	-1.06172	0.05955
PA2616	trxB1	-0.93441	0.18925
PA2617	aat	0.59409	0.3267
PA2618	-	-1.65228	0.13225
PA2619	infA	3.84308	0.00525
PA2620	clpA	-0.224936	0.3389
PA2621	-	0.297124	0.72505
PA2622	cspD	0.0519124	0.9268
PA2623	icd	-0.301183	0.2016
PA2624	idh	0.448831	0.2295
PA2625	-	2.61665	0.0089
PA2629	purB	0.130819	0.9113
PA2630	-	-0.349897	0.7105
PA2631	-	-0.221758	0.81205
PA2632	-	0.231662	0.7806
PA2633	-	0.952237	0.20475
PA2634	aceA	-0.0750373	0.88975
PA2635	-	6.09794	0.00035
PA2637	nuoA	1.73556	0.0642
PA2638	nuoB	0.773362	0.10465
PA2639	nuoD	-0.819396	0.23075
PA2640	nuoE	1.49578	0.14805
PA2641	nuoF	-0.296471	0.66605
PA2642	nuoG	-0.560373	0.17715
PA2643	nuoH	-0.00662377	0.99505
PA2644	nuoI	0.431768	0.6291
PA2645	nuoJ	-0.837458	0.39585
PA2646	nuoK	2.45224	0.395
PA2647	nuoL	-1.97625	0.087
PA2648	nuoM	-0.311852	0.6339
PA2649	nuoN	-0.366343	0.54595
PA2651	-	1.47655	0.03825
PA2652	-	0.355592	0.4968
PA2654	-	-0.125942	0.8622
PA2656	-	0.0519864	0.87575
PA2659	-	-0.430304	0.71055
PA2662	-	0.0219419	0.888
PA2664	fhp	0.297273	0.7668
PA2666	-	2.8405	0.0059
PA2667	-	1.35129	0.0402
PA2671	-	2.85293	0.2778
PA2678	-	0.69896	0.74885
PA2679	-	-1.25398	0.2965
PA2683	-	-0.635274	0.50965
PA2684	-	0.448776	0.4115
PA2685	-	-0.844284	0.23935
PA2695	-	1.76653	0.09285
PA2696	-	1.34611	0.1998
PA2707	-	-0.0469196	0.9478
PA2708	-	0.654422	0.5457
PA2709	cysK	0.158563	0.80475
PA2710	-	0.751672	0.2941
PA2711	-	-0.039107	0.74815
PA2717	cpo	-1.27867	0.2071
PA2718	-	-0.437037	0.59185
PA2719	-	1.56721	0.1644
PA2725	-	0.679068	0.27395
PA2727	-	0.353662	0.57525
PA2728	-	-0.356101	0.76665
PA2729	-	0.556901	0.5894
PA2731	-	0	1
PA2736	-	0	1
PA2736.1	PA2736.1	0	1
PA2737	-	1.11688	0.36045
PA2738	himA	1.77468	0.0001
PA2739	pheT	-0.0465113	0.9202
PA2740	pheS	-0.637546	0.3679
PA2741	rplT	-0.354193	0.2704
PA2742	rpmI	-0.116152	0.901
PA2743	infC	0.821175	0.0075
PA2744	thrS	-0.502744	0.3315
PA2747	-	0.673887	0.30825
PA2749	endA	2.32839	0.03325
PA2754	-	-0.0989694	0.8835
PA2755	eco	1.53286	0.0386
PA2756	-	0.890458	0.362
PA2759	-	0.657148	0.32935
PA2760	-	-0.331939	0.3041
PA2764	-	0.942255	0.2906
PA2765	-	-1.30858	0.14045
PA2768	-	3.66081	0.22465
PA2769	-	1.03593	0.39875
PA2770	-	-0.375007	0.60635
PA2772	-	2.24646	0.23905
PA2775.1	PA2775.1	0	1
PA2776	-	0.259295	0.78475
PA2777	-	-0.067387	0.94765
PA2778	-	-0.324744	0.7421
PA2779	-	-0.563299	0.5021
PA2787	cpg2	-0.7173	0.4514
PA2788	-	-0.522214	0.1961
PA2790	-	1.10723	0.2658
PA2793	-	-1.22344	0.30505
PA2794	-	0	1
PA2795	-	0.921056	0.24215
PA2796	tal	-0.486391	0.3324
PA2797	-	0.947152	0.20665
PA2798	-	0.352665	0.4985
PA2800	-	1.24787	0.0248
PA2805	-	1.88225	0.0586
PA2806	-	3.16898	0.0851
PA2807	-	8.68011	0.2488
PA2809	copR	3.4228	0.15735
PA2811	-	0.144036	0.60415
PA2813	-	0.358979	0.708
PA2814	-	1.54507	0.2827
PA2815	-	-0.264707	0.43935
PA2816	-	1.96661	0.0287
PA2818	arr	0.492944	1
PA2819.1	PA2819.1	0	1
PA2819.2	PA2819.2	0	1
PA2819.3	PA2819.3	0	1
PA2820	-	0.325608	0.71325
PA2821	-	0.576607	0.5725
PA2823	-	1.05809	0.29355
PA2824	-	-0.174296	0.81695
PA2826	-	1.05076	0.69225
PA2827	-	1.17307	0.1851
PA2828	-	0.902852	0.29225
PA2830	htpX	-0.384158	0.5394
PA2831	-	0.986981	0.25075
PA2832	tpm	-0.0316234	0.75245
PA2840	-	-0.367964	0.6118
PA2841	-	0.771288	0.2993
PA2842	-	-0.633269	0.49605
PA2843	-	0.828102	0.44755
PA2849	ohrR	1.26164	0.40145
PA2851	efp	2.17486	5e-05
PA2852	-	0.661216	0.33375
PA2852.1	PA2852.1	0	1
PA2853	oprI	1.23056	5e-05
PA2854	-	-0.29051	0.61385
PA2856	tesA	-1.07342	0.2595
PA2857	-	1.52884	0.16545
PA2858	-	0.649073	0.4495
PA2859	greB	2.26705	0.0558
PA2860	-	1.46161	0.15375
PA2862	lipA	-0.547609	0.55585
PA2863	lipH	2.9529	0.01245
PA2864	-	-1.21518	0.30315
PA2867	-	0.161954	0.73175
PA2869	-	1.80622	0.24445
PA2871	-	0.0865815	0.92695
PA2875	-	1.76765	0.4527
PA2876	pyrF	0.965201	0.3282
PA2877	-	1.17437	0.27345
PA2878	-	3.73392	0.0076
PA2879	-	-0.385231	0.69485
PA2880	-	3.10332	0.2795
PA2881	-	3.06473	0.2798
PA2882	-	5.67446	0.0026
PA2883	-	2.07916	0.3154
PA2884	-	-0.0838122	0.933
PA2885	atuR	0.0389872	0.7489
PA2888	atuC	1.28823	1
PA2889	atuD	1.01953	0.40525
PA2892	atuG	3.09837	0.0033
PA2894	-	1.19944	0.155
PA2896	-	0.837344	0.4649
PA2897	-	0.032739	0.93815
PA2901	-	2.13277	0.5574
PA2902	-	1.99469	0.15645
PA2903	cobJ	-0.0592928	1
PA2908	cbiD	1.07704	0.68965
PA2912	-	2.86642	0.39505
PA2913	-	3.86282	0.33345
PA2915	-	-1.07192	0.44005
PA2918	-	1.508	0.0851
PA2920	-	-0.00897209	0.988
PA2930	-	-0.0479429	0.95355
PA2938	-	-0.801376	0.39595
PA2939	-	-0.576715	0.02295
PA2943	-	1.80345	0.112
PA2944	cobN	0.264709	0.73255
PA2945	-	1.23536	0.14315
PA2946	-	0.7125	0.31895
PA2949	-	0.853951	0.31735
PA2950	-	0.80806	0.06195
PA2951	etfA	0.840332	0.0374
PA2952	etfB	1.65053	0.0004
PA2953	-	1.12269	0.01165
PA2954	-	1.76595	0.4016
PA2955	-	0.601974	0.7922
PA2956	-	0.881195	0.2682
PA2957	-	2.33885	0.0204
PA2958	-	-0.501813	0.6008
PA2959	-	-0.249494	0.6615
PA2960	pilZ	1.81666	0.1078
PA2961	holB	-0.79253	0.5848
PA2962	tmk	-0.143957	0.83905
PA2963	-	-0.118959	0.71245
PA2965	fabF1	-0.0796307	0.909
PA2966	acpP	2.82158	5e-05
PA2967	fabG	0.00785283	0.98235
PA2968	fabD	-1.74884	0.01315
PA2969	plsX	0.942275	0.2619
PA2970	rpmF	3.97686	0.0006
PA2971	-	1.50271	0.01325
PA2973	-	-1.46712	0.3226
PA2975	rluC	0.619784	0.41585
PA2976	rne	0.0894385	0.8019
PA2977	murB	0.0490209	0.8838
PA2979	kdsB	-0.473929	0.7309
PA2981	lpxK	-0.447714	0.76965
PA2982	-	1.62124	0.4695
PA2983	-	-0.55904	0.6896
PA2985	-	1.53489	0.1825
PA2986	-	-0.313944	0.63255
PA2987	-	-0.961134	0.54585
PA2988	-	0.338316	0.77685
PA2990	-	0.695811	0.33385
PA2991	sth	0.606081	0.20305
PA2993	-	0.355007	0.7816
PA2994	nqrF	0.609456	0.36385
PA2995	nqrE	1.92781	0.10855
PA2996	nqrD	-0.527458	0.71955
PA2998	nqrB	-1.11782	0.30075
PA2999	nqrA	-0.325676	0.58595
PA3001	-	0.580988	0.07975
PA3002	mfd	-0.382732	0.52965
PA3004	-	0.705959	0.41755
PA3005	nagZ	0.0889194	0.92185
PA3006	psrA	1.39163	0.005
PA3007	lexA	0.666658	0.4687
PA3008	-	0.257899	0.7812
PA3010	-	0.563615	0.55675
PA3011	topA	0.435588	0.2178
PA3012	-	1.21871	0.35285
PA3013	foaB	1.24768	0.0096
PA3014	faoA	1.07413	0.0029
PA3015	-	0.525524	0.34515
PA3017	-	-1.05046	0.32875
PA3018	-	0.801008	0.2882
PA3019	-	-1.22028	0.30275
PA3020	-	-1.2067	0.2072
PA3022	-	0.703156	0.27565
PA3023	-	-0.30374	0.70085
PA3027	-	-0.654488	1
PA3028	moeA2	-0.389297	0.7099
PA3031	-	0.694284	0.245
PA3031.1	PA3031.1	0	1
PA3032	snr1	0.86288	1
PA3034	-	1.26903	0.22855
PA3038	-	-0.00471223	0.99185
PA3040	-	0.747617	0.166
PA3041	-	0.15368	0.80175
PA3043	-	-0.807976	0.2124
PA3044	-	1.3758	1
PA3045	-	3.12661	0.00675
PA3046	-	0.697637	0.52335
PA3047	-	0.604124	0.4705
PA3048	-	-0.884147	0.46985
PA3049	rmf	0.630627	0.3753
PA3050	pyrD	-0.779899	0.4946
PA3053	-	0.0942933	0.7253
PA3054	-	-0.389433	0.6944
PA3058	pelG	0.585954	0.34175
PA3059	pelF	0.638613	0.67265
PA3060	pelE	0.975992	0.6927
PA3063	pelB	-0.543345	1
PA3068	gdhB	-0.298137	0.26295
PA3070	-	-0.843515	0.3322
PA3078	-	0.395197	0.6877
PA3079	-	-1.84363	0.24125
PA3080	-	-1.16966	0.30725
PA3081	-	1.08202	0.17715
PA3082	gbt	-0.649569	0.53525
PA3083	pepN	-0.836689	0.06965
PA3084	-	-0.555445	0.5473
PA3085	-	3.20221	0.0013
PA3086	-	-0.207437	0.8009
PA3087	-	-0.900873	0.5746
PA3088	-	-0.787991	0.6157
PA3091	-	-0.187629	0.80985
PA3092	fadH1	0.446121	1
PA3094	-	2.26821	0.4995
PA3094.1	PA3094.1	0	1
PA3094.2	PA3094.2	0	1
PA3094.3	PA3094.3	0	1
PA3095	xcpZ	-0.185239	0.6819
PA3096	xcpY	-0.0541807	0.95285
PA3097	xcpX	1.04706	0.48395
PA3100	xcpU	-0.437629	0.70075
PA3101	xcpT	1.14255	0.0365
PA3102	xcpS	0.240639	0.7967
PA3103	xcpR	0.0884584	0.8525
PA3104	xcpP	0.130702	0.8397
PA3105	xcpQ	0.113115	0.7604
PA3106	-	-1.91519	0.3605
PA3107	metZ	-1.06827	0.38955
PA3108	purF	0.432544	0.443
PA3111	folC	-2.06304	0.2924
PA3112	accD	-1.07497	0.3824
PA3113	trpF	-1.08635	0.32535
PA3115	fimV	-0.697457	0.0225
PA3117	asd	1.33679	0.08135
PA3118	leuB	-1.09285	0.3149
PA3121	leuC	-0.85536	0.2411
PA3122	-	0.106293	0.71845
PA3124	-	1.28073	0.27295
PA3126	ibpA	0.501495	0.6658
PA3128	-	0.830379	0.25795
PA3129	-	-1.24759	0.1838
PA3133.1	PA3133.1	0	1
PA3133.2	PA3133.2	0	1
PA3133.3	PA3133.3	0	1
PA3133.4	PA3133.4	0	1
PA3134	gltX	0.577345	0.2715
PA3137	-	1.54267	1
PA3138	uvrB	0.969736	0.1093
PA3139	-	-0.0279886	0.9631
PA3139.1	PA3139.1	0	1
PA3141	wbpM	-0.61899	0.0985
PA3142	-	0	1
PA3143	-	0	1
PA3144	-	0	1
PA3145	wbpL	0	1
PA3146	wbpK	0	1
PA3151	hisF2	0	1
PA3152	hisH2	0	1
PA3153	wzx	0	1
PA3162	rpsA	0.228336	0.29425
PA3163	cmk	-0.488095	0.6049
PA3165	hisC2	-1.20344	0.30125
PA3166	pheA	0.478489	0.6423
PA3167	serC	-0.174441	0.8431
PA3168	gyrA	0.338922	0.29885
PA3170	-	-0.71722	0.52315
PA3171	ubiG	0.811046	0.58355
PA3172	-	0.1901	0.6513
PA3177	-	1.27871	0.2323
PA3179	-	0.752784	0.2569
PA3180	-	1.311	0.3699
PA3183	zwf	-0.762613	0.6137
PA3186	oprB	-0.607561	0.54925
PA3188	-	1.57471	0.61465
PA3190	-	-0.12669	0.8545
PA3191	-	1.62851	0.11105
PA3193	glk	-0.809571	0.4014
PA3195	gapA	-0.551586	0.54865
PA3196	-	1.54618	0.1408
PA3197	-	0.561247	0.6117
PA3198	-	1.75605	0.1184
PA3200	-	1.32426	0.32125
PA3201	-	-1.70429	0.0637
PA3202	-	0.774288	0.42705
PA3204	-	1.10455	0.1902
PA3205	-	2.02026	0.0311
PA3211	-	-1.22342	0.4093
PA3213	-	-0.643872	0.66185
PA3215	-	0.873338	0.41305
PA3217	cyaB	-0.161418	0.69075
PA3219	-	6.15649	0.237
PA3221	csaA	1.21665	0.3681
PA3224	-	1.45627	0.0763
PA3225	-	-1.74294	0.24285
PA3227	ppiA	1.3254	0.2447
PA3228	-	0.467569	0.4238
PA3230	-	0.543752	0.6171
PA3232	-	1.90941	0.52455
PA3233	-	0.040865	0.92865
PA3234	-	-0.145424	0.78095
PA3235	-	0.821525	0.49535
PA3236	-	0.795922	0.31705
PA3238	-	1.00289	0.26565
PA3239	-	1.38403	0.1085
PA3243	minC	0.174972	0.8817
PA3244	minD	0.683009	0.3214
PA3245	minE	2.18442	0.0705
PA3247	-	0.0480887	0.93315
PA3249	-	0.620729	0.3263
PA3250	-	2.0886	0.04875
PA3251	-	2.44107	0.41015
PA3252	-	1.82263	0.5122
PA3254	-	0.876433	0.24565
PA3256	-	-0.494444	0.5333
PA3257	prc	0.425847	0.1187
PA3258	-	1.00645	1
PA3262	-	0.238031	0.5715
PA3262.1	PA3262.1	0	1
PA3262.2	PA3262.2	0	1
PA3263	-	2.27145	0.0531
PA3264	-	0.676488	0.5313
PA3266	capB	2.7835	5e-05
PA3267	-	-0.595058	0.38115
PA3268	-	1.53276	0.09555
PA3271	-	-0.302843	0.67835
PA3272	-	-1.01825	0.2597
PA3276	-	2.84694	0.44245
PA3280	oprO	9.03537	5e-05
PA3281	-	3.15516	0.00035
PA3282	-	3.24147	0.30155
PA3283	-	3.64452	0.0011
PA3284	-	5.16082	5e-05
PA3286	-	1.31146	0.03285
PA3288	-	0.944913	0.2126
PA3289	-	0.353248	0.70695
PA3290	-	-0.741995	0.2902
PA3292	-	-0.468159	0.5706
PA3293	-	-1.16463	0.3281
PA3294	-	-0.804033	0.35355
PA3295	-	0.659611	0.45285
PA3296	phoA	5.57703	0.044
PA3297	-	0.208817	0.7222
PA3299	fadD1	0.447121	0.45445
PA3300	fadD2	-1.38506	0.29325
PA3301	-	1.18219	0.4767
PA3302	-	-0.240644	0.6597
PA3305	-	-0.873304	1
PA3305.1	phrS	0.405734	0.1724
PA3308	hepA	0.559447	0.42715
PA3309	-	-0.00791072	0.9734
PA3310	-	-0.0173453	0.9811
PA3311	-	-0.750042	0.45515
PA3313	-	0.953378	0.46115
PA3317	-	1.44072	0.0288
PA3318	-	4.74865	0.044
PA3319	plcN	5.77169	0.0001
PA3322	-	3.31355	0.00215
PA3324	-	0.808217	1
PA3325	-	0.980031	0.3168
PA3326	-	-0.364236	0.29145
PA3327	-	-1.92508	0.09675
PA3328	-	-0.197137	0.8529
PA3329	-	-1.95146	0.2595
PA3331	-	-2.23366	0.2422
PA3332	-	-0.165497	0.72165
PA3333	fabH2	-0.373976	0.56135
PA3335	-	-0.86565	0.3094
PA3336	-	-1.34173	0.0814
PA3337	rfaD	-1.95577	0.00075
PA3339	plpD	1.5287	0.0697
PA3340	-	-0.480402	0.42485
PA3341	-	-0.348488	0.7575
PA3344	recQ	0.434427	0.4726
PA3346	-	-1.84675	0.00245
PA3347	-	-1.25684	0.12075
PA3348	-	-0.635986	0.1623
PA3349	-	0.175391	0.54785
PA3350	-	0.983051	0.247
PA3351	flgM	0.880945	0.14105
PA3352	-	-0.649407	0.4654
PA3353	-	-0.754417	0.19205
PA3354	-	-0.0770097	0.9375
PA3355	-	0.282287	0.78785
PA3356	-	-1.31762	0.1346
PA3357	dsdA	-0.0213336	0.98415
PA3361	lecB	0.163443	0.6549
PA3362	-	0.130364	0.86435
PA3364	amiC	1.40604	0.56465
PA3366	amiE	-2.06451	0.0198
PA3366.1	amiL	0	1
PA3368.1	PA3368.1	0	1
PA3369	-	0.931353	0.44355
PA3373	-	1.34184	0.6091
PA3374	-	1.44046	0.5225
PA3375	-	4.41043	0.365
PA3382	phnE	7.60888	0.18605
PA3383	-	7.9822	0.2314
PA3384	phnC	6.33406	0.23425
PA3385	amrZ	1.08721	0.0613
PA3387	rhlG	3.13364	0.0539
PA3390	-	4.64594	0.4393
PA3392	nosZ	0.111246	1
PA3395	nosY	3.68273	0.37515
PA3397	fpr	1.63008	0.03065
PA3401	-	0.764011	0.74305
PA3402	-	0.541622	0.3452
PA3404	-	4.17499	0.06605
PA3412	-	7.02461	0.13645
PA3413	-	2.6346	0.231
PA3415	-	-0.0842317	0.90475
PA3416	-	-0.826898	0.4932
PA3417	-	-0.897813	0.4368
PA3418	ldh	-1.33358	0.033
PA3419	-	0.609415	0.3324
PA3426	-	0.765087	0.47855
PA3430	-	1.37452	0.3991
PA3432	-	3.5677	0.44995
PA3450	-	1.0327	0.20515
PA3452	mqoA	0.586615	0.3375
PA3453	-	1.01429	0.22995
PA3454	-	0.41892	0.70695
PA3455	-	-1.90145	0.24005
PA3458	-	-0.515141	0.62965
PA3459	-	-0.172946	0.7132
PA3460	-	1.29962	0.0262
PA3462	-	-0.758504	1
PA3463	-	4.85754	0.25045
PA3465	-	-0.571084	0.301
PA3466	-	0.574369	0.54225
PA3468	-	-0.101744	0.72185
PA3471	-	-0.961231	0.2755
PA3472	-	1.81723	0.11165
PA3473	-	-0.100373	0.45585
PA3474	-	2.76083	0.3492
PA3475	pheC	0.861166	0.32195
PA3476	rhlI	-0.331849	0.4921
PA3477	rhlR	-0.346583	0.2767
PA3479	rhlA	-0.37962	0.37915
PA3480	-	-0.581608	0.55425
PA3481	-	0.273456	0.65025
PA3482	metG	0.344815	0.4289
PA3483	-	0.82789	0.4454
PA3487	pldA	-0.641514	0.08175
PA3490	-	2.7096	0.3766
PA3491	-	-0.27881	1
PA3494	-	2.07084	0.4079
PA3495	nth	2.35851	0.527
PA3497	-	0	1
PA3498	-	0	1
PA3499	-	0	1
PA3500	-	0	1
PA3501	-	0	1
PA3502	-	0	1
PA3503	-	0	1
PA3504	-	0	1
PA3505	-	0	1
PA3506	-	0	1
PA3507	-	0	1
PA3508	-	0	1
PA3509	-	0	1
PA3510	-	0	1
PA3511	-	0	1
PA3512	-	0	1
PA3513	-	0	1
PA3514	-	0	1
PA3519	-	2.28469	0.03695
PA3522	-	2.34717	0.5418
PA3523	-	2.91796	0.39765
PA3524	gloA1	0.337246	0.70185
PA3525	argG	1.44966	0.0037
PA3526	-	-0.746616	0.41225
PA3528	rnt	-0.566217	0.6841
PA3529	-	-0.418597	0.32995
PA3531	bfrB	0.845141	0.0042
PA3532	-	0.806033	0.33135
PA3533	-	0.877302	0.1361
PA3534	-	1.22401	0.08315
PA3535	-	-2.15313	0.00055
PA3536	-	0.706165	0.31805
PA3537	argF	1.02223	0.22565
PA3538	-	-1.47376	0.1736
PA3546	algX	0.634887	1
PA3551	algA	1.42291	1
PA3552	arnB	0.0859178	0.8982
PA3554	arnA	0.180044	0.88115
PA3561	fruK	0.557864	0.69755
PA3562	fruI	-1.23876	1
PA3563	fruR	1.51806	0.0721
PA3567	-	2.04461	0.02265
PA3568	-	-0.159504	0.8038
PA3569	mmsB	-1.30184	0.02755
PA3570	mmsA	-0.101908	0.72595
PA3572	-	1.58053	0.1082
PA3573	-	-1.64165	0.10275
PA3574	nalD	3.99384	0.00035
PA3576	-	0.790272	0.45915
PA3577	-	0	1
PA3578	-	2.20744	0.01395
PA3581	glpF	1.01144	0.1693
PA3582	glpK	-0.241596	0.50845
PA3583	glpR	-0.849657	0.4782
PA3584	glpD	-0.117693	0.79635
PA3586	-	3.99289	0.044
PA3597	-	2.56725	0.0016
PA3599	-	0.924898	0.2331
PA3602	-	1.0525	0.12395
PA3603	dgkA	3.03417	0.00925
PA3611	-	0.0806527	0.7319
PA3613	-	-1.49728	0.0073
PA3614	-	-1.66115	0.01055
PA3615	-	-0.379641	0.42795
PA3616	-	0.100326	0.72015
PA3617	recA	-0.0398348	0.9295
PA3621.1	rsmZ	0	1
PA3622	rpoS	0.205561	0.39505
PA3623	-	-0.461876	0.12995
PA3624	pcm	1.60707	0.0605
PA3625	surE	-0.362496	0.7578
PA3626	-	0.745876	0.6092
PA3627	ygbB	0.290717	0.76605
PA3628	-	0.0501562	0.9434
PA3629	adhC	0.369319	0.4879
PA3633	ygbP	1.57705	0.1793
PA3635	eno	0.417004	0.2475
PA3636	kdsA	1.13803	0.07895
PA3637	pyrG	0.557529	0.13825
PA3639	accA	-0.0978812	0.8283
PA3640	dnaE	0.177205	0.6595
PA3641	-	1.25995	0.08005
PA3642	rnhB	2.03699	0.3896
PA3643	lpxB	-1.32264	0.45125
PA3644	lpxA	-1.1679	0.20655
PA3645	fabZ	-0.823455	0.5304
PA3646	lpxD	-0.082603	0.89345
PA3647	-	-0.172551	0.865
PA3648	opr86	0.870641	0.0091
PA3649	-	-0.822314	0.24365
PA3650	dxr	0.0223658	0.9665
PA3651	cdsA	-0.81781	0.58785
PA3652	uppS	-1.98188	0.31775
PA3653	frr	0.31009	0.58515
PA3654	pyrH	1.40605	0.0423
PA3655	tsf	1.27211	0.00015
PA3656	rpsB	0.74679	0.01225
PA3657	map	-0.664303	0.30795
[truncated: 1,186 more rows]
