# Supplementary material for: Dual Transcriptomics of Host-Pathogen Interaction of Cystic Fibrosis Isolate Pseudomonas aeruginosa PASS1 With Zebrafish
Source: Front Cell Infect Microbiol. 2018 Nov 22;8:406. doi: 10.3389/fcimb.2018.00406 (PMC6262203; doi:10.3389/fcimb.2018.00406)
Supplement: Supplementary file 2 [file Table_2.xlsx]

## Sheet: gene_exp
S2 Table. Differential gene expression of zebrafish infected with PASS1 compared to zebrafish mock-infected with phosphate buffered saline
Gene Identification	Gene Name	Log2 fold-change	P-Value
ENSDARG00000095762	taar10c	17.0053	1
ENSDARG00000093466	taar10d	16.7777	1
ENSDARG00000094505	si:ch211-218m3.9	16.0773	1
ENSDARG00000090475	CR352226.1	15.8863	1
ENSDARG00000095281	zgc:152652	14.9858	1
ENSDARG00000096485	si:dkeyp-44b5.3	12.8605	1
ENSDARG00000093776	si:ch211-272h9.6	11.9317	1
ENSDARG00000092238	or111-9	11.8739	1
ENSDARG00000096087	taar20a	11.0909	1
ENSDARG00000092923	si:dkey-95h12.2	10.4394	0.24465
ENSDARG00000094123	si:dkey-210i3.1	9.75776	1
ENSDARG00000096115	taar20n	9.51407	1
ENSDARG00000095763	si:ch73-222f22.2	8.13698	1
ENSDARG00000093685	si:ch73-177h5.5	7.0147	1
ENSDARG00000094548	taar12a	6.69586	1
ENSDARG00000091348	rtn3	6.47106	0.2102
ENSDARG00000096446	si:ch211-202a8.6	6.42038	1
ENSDARG00000017299	fabp11a	6.24408	0.13645
ENSDARG00000088553	FP243385.3	6.23175	0.1487
ENSDARG00000086323	FP243385.2	5.60215	0.00695
ENSDARG00000092091	ENSDARG00000092091	5.45163	0.044
ENSDARG00000070395	cs	5.31664	0.12735
ENSDARG00000030778	BX323854.2	5.14023	0.00295
ENSDARG00000096447	si:dkey-192l18.10	5.12957	1
ENSDARG00000097554	ENSDARG00000097554	5.1245	1
ENSDARG00000096556	PGBD4 (8 of 8)	5.11697	1
ENSDARG00000041433	si:dkey-7c18.24	5.00542	5e-05
ENSDARG00000090620	Metazoa_SRP	4.90141	5e-05
ENSDARG00000096169	taar20b	4.84464	1
ENSDARG00000093919	si:ch211-42a2.2	4.68265	0.24225
ENSDARG00000094790	si:ch211-214c11.6	4.56552	0.16715
ENSDARG00000086943	zgc:175008	4.54606	1
ENSDARG00000094935	si:dkey-58f10.11	4.50775	0.00415
ENSDARG00000090873	si:ch211-122l24.4	4.44738	0.209
ENSDARG00000040781	zgc:113317	4.39599	0.0127
ENSDARG00000088019	si:ch211-114l13.12	4.38619	1
ENSDARG00000001303	psmb8	4.36281	0.008
ENSDARG00000093621	si:dkey-27b3.4	4.30346	0.1637
ENSDARG00000094914	si:ch73-196i15.5	4.28974	0.1403
ENSDARG00000092993	BX530037.5	4.23659	1
ENSDARG00000089307	pmaip1	4.23639	0.13645
ENSDARG00000070604	zgc:162509	4.21513	5e-05
ENSDARG00000088556	ENSDARG00000088556	4.16753	1
ENSDARG00000086651	Metazoa_SRP	4.13484	0.09895
ENSDARG00000094006	si:ch211-8c17.3	4.12184	0.1487
ENSDARG00000088671	CABZ01078124.1	4.10671	1
ENSDARG00000096341	si:ch211-15l16.3	4.10043	1
ENSDARG00000055458	or136-1	4.09442	0.22485
ENSDARG00000094862	v2ra20	4.09381	1
ENSDARG00000038568	CT955963.1	4.05742	1
ENSDARG00000087621	AL928837.1	4.03505	1
ENSDARG00000093595	si:dkey-88n24.10	4.00709	1
ENSDARG00000097969	si:ch211-40k21.6	3.9983	1
ENSDARG00000097334	si:ch211-149f21.3	3.98966	5e-05
ENSDARG00000058685	ENSDARG00000058685	3.96048	5e-05
ENSDARG00000094383	CR392330.2	3.95675	0.0002
ENSDARG00000086095	BX539307.2	3.95494	1
ENSDARG00000090728	TNFRSF9 (2 of 2)	3.94477	0.13645
ENSDARG00000062009	gpr18	3.91685	0.0378
ENSDARG00000095532	si:dkey-58f10.13	3.90112	1
ENSDARG00000096185	taar20u	3.88983	1
ENSDARG00000042663	si:dkeyp-70f9.7	3.87841	0.24985
ENSDARG00000095940	si:dkey-19a16.12	3.87394	1
ENSDARG00000078519	si:ch73-256j6.5	3.8666	0.22625
ENSDARG00000068850	fhit	3.86253	0.1487
ENSDARG00000089651	CR936465.1	3.83922	0.00275
ENSDARG00000034610	insb	3.78594	1
ENSDARG00000092731	mhc1uca	3.78052	0.0026
ENSDARG00000056561	asb11	3.76711	1
ENSDARG00000092324	si:dkey-25o1.8	3.7574	1
ENSDARG00000086586	BX323854.3	3.74109	5e-05
ENSDARG00000089204	SMIM13 (2 of 2)	3.72322	0.14855
ENSDARG00000036713	PLA2G4C (2 of 5)	3.70005	1
ENSDARG00000093392	si:ch211-261n11.9	3.69117	0.0241
ENSDARG00000092634	CR855320.1	3.67216	1
ENSDARG00000007787	zgc:112965	3.66501	1
ENSDARG00000058023	si:dkey-11o15.4	3.65229	5e-05
ENSDARG00000093098	si:dkey-25o1.4	3.63712	0.1139
ENSDARG00000096843	zgc:193593	3.63206	5e-05
ENSDARG00000070347	or137-9	3.61657	1
ENSDARG00000089216	CABZ01024686.1	3.61526	0.2491
ENSDARG00000097963	si:dkey-15k16.1	3.60932	1
ENSDARG00000059514	URGCP	3.59241	5e-05
ENSDARG00000086504	si:dkeyp-73d8.12	3.58094	0.0299
ENSDARG00000096919	si:dkey-245m3.3	3.57046	1
ENSDARG00000088796	si:dkey-30g5.5	3.56197	0.2273
ENSDARG00000039234	zgc:171579	3.53646	0.00345
ENSDARG00000094584	si:ch211-92l17.1	3.53178	1
ENSDARG00000093630	si:ch211-249h16.8	3.52999	0.00025
ENSDARG00000096248	ighd	3.52181	1
ENSDARG00000092222	wu:fb64b08	3.49389	0.2524
ENSDARG00000092381	TNFRSF14 (8 of 12)	3.48776	1
ENSDARG00000093748	si:ch211-217k17.11	3.47796	1
ENSDARG00000097898	si:dkey-31g6.4	3.47749	1
ENSDARG00000093862	si:ch211-274k16.2	3.45804	1
ENSDARG00000012718	wee2	3.44992	1
ENSDARG00000006687	h2afy2	3.44556	5e-05
ENSDARG00000053938	si:ch211-137j23.8	3.43816	0.24425
ENSDARG00000045548	lepb	3.43486	0.046
ENSDARG00000087523	BX470224.2	3.42388	0.1408
ENSDARG00000090670	si:dkey-201i6.8	3.41565	1
ENSDARG00000000460	nitr2b	3.41209	0.0469
ENSDARG00000045423	BX571823.1	3.40192	1
ENSDARG00000070126	si:dkey-22l11.6	3.39054	0.0097
ENSDARG00000095159	si:ch211-286j13.1	3.38799	0.1407
ENSDARG00000059412	zgc:111976	3.38397	1
ENSDARG00000011168	anxa1c	3.37905	5e-05
ENSDARG00000057354	or130-1	3.37316	1
ENSDARG00000096623	ENSDARG00000096623	3.37249	1
ENSDARG00000096885	si:dkey-74h17.4	3.35451	0.00665
ENSDARG00000003209	si:ch73-129a22.11	3.34967	1
ENSDARG00000090600	si:ch211-213a13.1	3.33828	5e-05
ENSDARG00000097188	si:zfos-480g10.1	3.3369	1
ENSDARG00000094734	si:dkey-57b6.4	3.3285	0.09015
ENSDARG00000069528	zgc:165409	3.32658	1
ENSDARG00000088176	CR388416.4	3.31715	1
ENSDARG00000076800	tnfrsf18	3.31049	5e-05
ENSDARG00000093099	si:ch211-119c24.1	3.30735	0.06195
ENSDARG00000088625	AL929105.3	3.29833	5e-05
ENSDARG00000089509	APCDD1	3.28496	1
ENSDARG00000093843	ENSDARG00000093843	3.28373	1
ENSDARG00000094001	si:dkey-6a5.3	3.28316	0.2212
ENSDARG00000089941	BX649453.2	3.2826	0.0495
ENSDARG00000092168	si:dkey-241f21.4	3.28232	1
ENSDARG00000076319	si:dkey-199f5.3	3.28119	1
ENSDARG00000096247	si:ch211-1k7.1	3.27886	0.00575
ENSDARG00000094706	si:ch211-202a12.8	3.27317	0.1866
ENSDARG00000087699	TRIM14 (10 of 26)	3.26924	1
ENSDARG00000094838	si:dkey-30g5.2	3.25697	1
ENSDARG00000097999	si:ch211-266k8.7	3.24825	1
ENSDARG00000096160	taar20h	3.24768	0.0629
ENSDARG00000043398	nitr2a	3.23489	1
ENSDARG00000086410	ENSDARG00000086410	3.22658	0.0496
ENSDARG00000071368	si:dkey-86k10.3	3.22518	5e-05
ENSDARG00000040427	zgc:101553	3.22239	5e-05
ENSDARG00000091129	BX005223.5	3.22125	0.1091
ENSDARG00000054588	cox6a2	3.21682	5e-05
ENSDARG00000086389	si:ch211-67o23.1	3.19381	1
ENSDARG00000096710	si:dkeyp-8f4.7	3.18389	0.20415
ENSDARG00000063924	mt-cyb	3.1639	5e-05
ENSDARG00000004109	CR846080.1	3.15602	0.05055
ENSDARG00000077322	SOWAHC (2 of 3)	3.15555	1
ENSDARG00000055277	CR548631.2	3.15376	0.24095
ENSDARG00000097013	zgc:194282	3.1309	0.0199
ENSDARG00000086335	CABZ01040054.1	3.12836	0.15625
ENSDARG00000087872	CR392330.1	3.12397	5e-05
ENSDARG00000010729	CABZ01073795.1	3.12277	5e-05
ENSDARG00000078625	fgf9	3.11424	0.05275
ENSDARG00000095592	si:dkey-11o15.5	3.11344	5e-05
ENSDARG00000097909	si:dkey-195m11.11	3.11012	5e-05
ENSDARG00000090931	or128-4	3.10338	1
ENSDARG00000096974	si:ch211-132f21.1	3.09774	0.01815
ENSDARG00000093639	si:dkey-90a24.1	3.08852	0.10705
ENSDARG00000036752	nitr11b	3.08792	1
ENSDARG00000034403	zgc:173443	3.08046	0.00475
ENSDARG00000031683	fos	3.07988	5e-05
ENSDARG00000093028	si:dkey-192i18.3	3.06922	5e-05
ENSDARG00000058672	NUGGC (1 of 4)	3.06832	0.00055
ENSDARG00000088424	2010-09-01	3.06725	5e-05
ENSDARG00000043173	CELA1 (4 of 7)	3.05784	5e-05
ENSDARG00000095589	si:ch211-239m17.2	3.05252	1
ENSDARG00000061083	igl4v8	3.05115	1
ENSDARG00000029838	CU459186.1	3.04752	1
ENSDARG00000059679	zgc:158343	3.04509	5e-05
ENSDARG00000091575	CR759920.3	3.04466	5e-05
ENSDARG00000089531	CU896655.1	3.03618	1
ENSDARG00000004803	CR759920.1	3.0334	0.00985
ENSDARG00000094091	si:dkey-21k10.3	3.03034	0.2907
ENSDARG00000076056	IYD (1 of 2)	3.02925	0.3064
ENSDARG00000077874	si:dkey-265k11.2	3.02344	5e-05
ENSDARG00000090805	CR385054.2	3.02102	5e-05
ENSDARG00000097229	si:ch211-226h8.15	3.0189	0.238
ENSDARG00000097035	si:ch211-268b10.1	3.01746	1
ENSDARG00000037819	CR759920.2	3.01657	0.00035
ENSDARG00000033542	nitr12	3.01587	1
ENSDARG00000087753	npas4b	3.00932	5e-05
ENSDARG00000093992	si:ch211-279g13.1	3.00863	0.00365
ENSDARG00000097463	si:dkey-10f21.19	3.00799	1
ENSDARG00000090471	si:dkey-181m19.9	3.00201	1
ENSDARG00000095381	CR382337.2	2.99162	1
ENSDARG00000074360	ftr57	2.98052	0.0212
ENSDARG00000007053	ENSDARG00000007053	2.97619	1
ENSDARG00000096573	si:ch1073-411k23.1	2.96711	0.4068
ENSDARG00000089901	TNFRSF14 (7 of 12)	2.95792	5e-05
ENSDARG00000087764	ponzr10	2.95043	5e-05
ENSDARG00000077575	BX005223.1	2.94274	0.0116
ENSDARG00000091935	si:ch1073-126c3.1	2.93792	1
ENSDARG00000087318	zgc:174688	2.93784	5e-05
ENSDARG00000025658	or111-2	2.92946	0.0019
ENSDARG00000041490	zgc:161979	2.92686	0.0005
ENSDARG00000069033	si:dkey-236a14.5	2.90965	1
ENSDARG00000089215	CABZ01109737.1	2.90784	5e-05
ENSDARG00000054252	taar18d	2.90743	1
ENSDARG00000093375	ENSDARG00000093375	2.90727	1
ENSDARG00000030110	myod1	2.90241	5e-05
ENSDARG00000093491	si:dkey-78l4.8	2.90239	0.2419
ENSDARG00000096626	si:zfos-1056b4.1	2.90097	0.05925
ENSDARG00000090867	CABZ01060296.1	2.90084	5e-05
ENSDARG00000097982	si:ch211-207n2.7	2.89671	1
ENSDARG00000092193	or133-5	2.89449	0.00545
ENSDARG00000097381	si:dkey-23p11.4	2.89426	0.01915
ENSDARG00000095620	taar19b	2.89219	1
ENSDARG00000092793	si:dkey-13n15.10	2.88795	0.0209
ENSDARG00000094597	si:dkey-207j16.5	2.88707	1
ENSDARG00000096907	si:ch73-329n5.2	2.87836	1
ENSDARG00000094618	si:ch211-227i15.1	2.876	0.00665
ENSDARG00000090071	rxfp1	2.87362	0.01245
ENSDARG00000094921	si:dkey-196n19.5	2.86277	1
ENSDARG00000092412	ENSDARG00000092412	2.85589	1
ENSDARG00000094490	taar19k	2.8535	1
ENSDARG00000082419	SNORA7	2.84693	0.3318
ENSDARG00000070448	grk4	2.83295	1
ENSDARG00000097248	si:dkey-117a8.2	2.8308	1
ENSDARG00000042526	sebox	2.81987	5e-05
ENSDARG00000086025	si:dkey-238d18.10	2.81148	1
ENSDARG00000020711	rrm2	2.81117	0.00185
ENSDARG00000022670	he2	2.81098	0.1021
ENSDARG00000095417	or125-4	2.80961	1
ENSDARG00000095574	BX537137.3	2.80938	1
ENSDARG00000091558	si:ch211-251f6.7	2.80809	5e-05
ENSDARG00000097283	KLHL10 (3 of 3)	2.80214	1
ENSDARG00000091143	or106-10	2.80157	0.0072
ENSDARG00000096256	si:ch211-117i10.10	2.79918	1
ENSDARG00000092878	NUGGC (4 of 4)	2.79811	0.00085
ENSDARG00000095732	znf423	2.79297	0.1602
ENSDARG00000006848	PARP9	2.78956	5e-05
ENSDARG00000070925	EDN3 (1 of 2)	2.78855	0.1489
ENSDARG00000092029	si:ch211-199m3.1	2.78826	1
ENSDARG00000093986	ZNF70 (4 of 6)	2.77943	1
ENSDARG00000093991	si:ch211-158c3.1	2.77883	1
ENSDARG00000094919	or133-9	2.77861	1
ENSDARG00000074539	CR293502.1	2.7779	1
ENSDARG00000088773	si:ch211-244h4.2	2.77766	5e-05
ENSDARG00000036227	npvf	2.77732	5e-05
ENSDARG00000095437	si:dkeyp-117b11.3	2.7756	0.0718
ENSDARG00000095539	si:dkeyp-82a1.8	2.772	1
ENSDARG00000096581	si:dkey-156m2.4	2.76857	1
ENSDARG00000091712	si:dkey-238d18.5	2.76832	1
ENSDARG00000077959	CU207281.2	2.7663	1
ENSDARG00000076252	si:dkey-247i3.1	2.76446	0.0903
ENSDARG00000052276	trim35-23	2.76331	0.0058
ENSDARG00000095803	si:dkey-119g10.6	2.75572	1
ENSDARG00000033227	lect2l	2.74649	5e-05
ENSDARG00000068966	TNFRSF14 (2 of 12)	2.73695	5e-05
ENSDARG00000070852	zgc:195077	2.73623	0.01435
ENSDARG00000095609	ftr60p	2.73458	1
ENSDARG00000093119	GSTK1 (4 of 4)	2.73426	1
ENSDARG00000089864	BX323573.1	2.73421	1
ENSDARG00000092568	si:dkeyp-67d2.4	2.72775	1
ENSDARG00000071779	npy7r	2.71627	0.00765
ENSDARG00000070929	sox14	2.7114	5e-05
ENSDARG00000088029	si:ch73-125k17.2	2.71013	1
ENSDARG00000055441	si:busm1-48c11.3	2.70965	1
ENSDARG00000005419	il1b	2.70946	5e-05
ENSDARG00000071168	B2M (3 of 3)	2.7092	0.0236
ENSDARG00000095973	si:ch211-57m13.17	2.70581	1
ENSDARG00000090649	LY86	2.70002	0.00105
ENSDARG00000024789	mxc	2.69852	5e-05
ENSDARG00000079972	CABZ01041608.1	2.69574	0.00015
ENSDARG00000054847	xcr1a	2.69533	0.0683
ENSDARG00000097924	wdhd1	2.68455	0.04375
ENSDARG00000096138	si:ch211-284e3.2	2.68387	1
ENSDARG00000063613	ENDOD1 (2 of 13)	2.68373	1
ENSDARG00000093175	si:dkey-1p9.5	2.68339	1
ENSDARG00000096455	si:dkey-118j18.3	2.68239	1
ENSDARG00000041835	si:dkeyp-59a8.2	2.6759	0.03065
ENSDARG00000096412	TRIM14 (25 of 26)	2.67414	1
ENSDARG00000075951	CABZ01072534.1	2.6735	5e-05
ENSDARG00000074322	ENSDARG00000074322	2.67312	5e-05
ENSDARG00000092745	ftr29	2.67299	5e-05
ENSDARG00000075969	BX004785.5	2.67227	5e-05
ENSDARG00000023203	si:ch211-147g22.1	2.66968	5e-05
ENSDARG00000071355	si:ch211-197g15.7	2.66906	5e-05
ENSDARG00000093857	si:dkey-79f11.10	2.66519	1
ENSDARG00000075476	si:ch211-213a13.7	2.66335	0.00015
ENSDARG00000095493	CU570881.3	2.66311	1
ENSDARG00000052646	ftr69	2.66193	0.0657
ENSDARG00000087012	BX004816.3	2.6606	1
ENSDARG00000078162	si:dkey-11f7.5	2.65916	1
ENSDARG00000091695	si:ch211-261i17.1	2.6543	1
ENSDARG00000070420	cyp24a1	2.65375	5e-05
ENSDARG00000056277	or132-5	2.64878	5e-05
ENSDARG00000009471	nid2b	2.64872	1
ENSDARG00000086752	CABZ01069013.1	2.64677	5e-05
ENSDARG00000075812	kcnt2	2.64054	5e-05
ENSDARG00000091811	si:dkey-250k10.1	2.63758	5e-05
ENSDARG00000096940	arpc1a	2.63588	1
ENSDARG00000095670	si:dkey-262g12.4	2.63352	1
ENSDARG00000037859	il11a	2.62768	0.1499
ENSDARG00000096363	si:ch211-15j1.2	2.62742	5e-05
ENSDARG00000078072	si:ch211-232i5.1	2.62733	5e-05
ENSDARG00000093971	si:dkey-177g18.1	2.62533	1
ENSDARG00000059890	FFAR2 (2 of 5)	2.62517	1
ENSDARG00000071143	CR547131.2	2.62325	0.10915
ENSDARG00000074088	ENSDARG00000074088	2.6219	1
ENSDARG00000096502	si:ch211-278f21.5	2.62071	0.0458
ENSDARG00000095584	si:ch211-218c6.9	2.61862	0.10135
ENSDARG00000088383	cox5aa	2.61503	0.2939
ENSDARG00000077542	si:dkeyp-75b4.8	2.61106	0.00615
ENSDARG00000092307	si:ch73-287n15.1	2.6107	0.2814
ENSDARG00000031624	BX005421.1	2.60476	0.0049
ENSDARG00000096264	or124-4	2.60472	1
ENSDARG00000036749	nitr11a	2.60273	1
ENSDARG00000093183	or125-7	2.6014	1
ENSDARG00000093900	si:ch211-214c11.5	2.59975	1
ENSDARG00000036787	abcb3l1	2.5964	1
ENSDARG00000053836	si:ch211-284o19.8	2.59602	5e-05
ENSDARG00000044937	si:ch211-163m16.6	2.59414	0.0047
ENSDARG00000096738	si:zfos-911d5.4	2.58913	1
ENSDARG00000074546	si:ch211-213a13.11	2.58687	5e-05
ENSDARG00000075355	ftr35	2.58684	0.00785
ENSDARG00000056166	CR759816.1	2.58663	1
ENSDARG00000097592	ENSDARG00000097592	2.5834	5e-05
ENSDARG00000077799	EGR4 (1 of 2)	2.58337	5e-05
ENSDARG00000095520	si:ch211-9d9.7	2.57905	1
ENSDARG00000097216	taf8	2.57898	1
ENSDARG00000091409	zp2.6	2.5785	1
ENSDARG00000093556	CABZ01044569.1	2.57674	1
ENSDARG00000077277	CR450805.1	2.57438	1
ENSDARG00000086420	CABZ01046949.1	2.57249	1
ENSDARG00000095980	si:ch73-381a20.2	2.56732	0.0286
ENSDARG00000038666	igfbp1b	2.56654	5e-05
ENSDARG00000088189	si:ch211-135n15.3	2.56267	1
ENSDARG00000018587	zgc:152658	2.56206	5e-05
ENSDARG00000094924	si:dkeyp-72g9.5	2.56096	1
ENSDARG00000086337	si:dkey-102g19.3	2.56027	0.08385
ENSDARG00000095336	si:dkey-199m13.3	2.55653	1
ENSDARG00000092577	or125-6	2.55066	1
ENSDARG00000073780	CABZ01012885.1	2.55037	1
ENSDARG00000073793	BX927234.2	2.55032	1
ENSDARG00000095571	si:dkey-9a20.8	2.54992	1
ENSDARG00000038747	TRIM29 (18 of 87)	2.54964	1
ENSDARG00000076139	si:dkey-71p21.13	2.53046	0.1437
ENSDARG00000062057	zgc:174945	2.52743	1
ENSDARG00000079654	st3gal1	2.52693	1
ENSDARG00000093350	si:dkey-58f10.7	2.52554	1
ENSDARG00000097375	lyrm2	2.52467	0.29975
ENSDARG00000069281	si:dkey-14a7.4	2.52358	1
ENSDARG00000039888	CU929449.1	2.5221	1
ENSDARG00000092924	zgc:171474	2.52157	1
ENSDARG00000095360	si:ch211-213b8.4	2.52081	1
ENSDARG00000075370	P2RY2 (3 of 3)	2.52047	1
ENSDARG00000093871	CU655961.3	2.52043	1
ENSDARG00000060325	fam20cl	2.52034	1
ENSDARG00000097234	fos	2.51843	0.0023
ENSDARG00000056911	or133-1	2.51376	0.0195
ENSDARG00000062309	ENSDARG00000062309	2.51231	1
ENSDARG00000055920	si:dkey-47k20.9	2.50699	1
ENSDARG00000074186	pak1	2.50641	0.2475
ENSDARG00000077487	spsb3b	2.50571	5e-05
ENSDARG00000093964	si:ch211-250k18.6	2.50082	5e-05
ENSDARG00000057536	crygm2a	2.50002	1
ENSDARG00000071653	si:ch73-256j6.2	2.49692	1
ENSDARG00000063917	mt-nd4	2.49481	5e-05
ENSDARG00000095994	si:dkey-207j16.9	2.49481	0.16155
ENSDARG00000089419	dcp2	2.49232	5e-05
ENSDARG00000087266	TRIM14 (8 of 26)	2.49185	0.0011
ENSDARG00000097787	si:dkey-119o24.8	2.49038	1
ENSDARG00000040738	zgc:153846	2.48928	5e-05
ENSDARG00000078118	fam60al	2.48915	5e-05
ENSDARG00000076264	zgc:195170	2.48882	0.0015
ENSDARG00000091768	CR932360.4	2.48215	1
ENSDARG00000086621	CT583625.1	2.47993	1
ENSDARG00000088462	taar12j	2.47772	0.0088
ENSDARG00000092833	si:dkeyp-1h4.8	2.47645	5e-05
ENSDARG00000031885	psmb11	2.47635	0.0006
ENSDARG00000084995	SNORA1	2.47415	0.4355
ENSDARG00000071618	si:ch211-213a13.5	2.47374	1
ENSDARG00000092334	si:dkey-11p10.7	2.46903	0.16165
ENSDARG00000094485	si:dkey-27h10.2	2.46851	5e-05
ENSDARG00000074430	ENSDARG00000074430	2.46812	1
ENSDARG00000097686	si:ch1073-277f7.3	2.4664	1
ENSDARG00000094451	cfp	2.46401	5e-05
ENSDARG00000096139	ENSDARG00000096139	2.46353	5e-05
ENSDARG00000097876	si:dkey-40g16.5	2.46274	0.0989
ENSDARG00000094459	si:dkey-16p19.10	2.46149	1
ENSDARG00000077337	si:ch211-171h4.5	2.45888	0.0062
ENSDARG00000092604	ENSDARG00000092604	2.45755	5e-05
ENSDARG00000010423	npsn	2.454	5e-05
ENSDARG00000041917	si:dkeyp-59a8.3	2.45036	0.03175
ENSDARG00000071622	CABZ01046433.1	2.44946	5e-05
ENSDARG00000083424	SNORA47	2.44938	0.2792
ENSDARG00000092527	si:ch211-261e11.2p	2.44872	0.1688
ENSDARG00000093216	si:ch211-146l10.7	2.44815	1
ENSDARG00000017078	mespaa	2.44594	1
ENSDARG00000076647	pex1	2.43846	0.14755
ENSDARG00000094369	si:ch211-196n4.9	2.42751	1
ENSDARG00000008098	si:dkey-26g8.12	2.42683	1
ENSDARG00000024503	c6ast3	2.42468	5e-05
ENSDARG00000086631	rnh1	2.42277	5e-05
ENSDARG00000077341	ppp1r14c	2.42019	0.04085
ENSDARG00000079012	ENSDARG00000079012	2.41647	5e-05
ENSDARG00000020483	lta	2.41521	1
ENSDARG00000078182	zgc:194443	2.41345	1
ENSDARG00000032768	irf1b	2.40618	5e-05
ENSDARG00000027249	btg1	2.40531	5e-05
ENSDARG00000091884	ENSDARG00000091884	2.40354	0.00155
ENSDARG00000095650	si:ch211-110e4.2	2.40139	1
ENSDARG00000041034	zgc:152857	2.40106	0.0004
ENSDARG00000068833	dclre1b	2.39567	5e-05
ENSDARG00000077308	gpr84	2.39551	5e-05
ENSDARG00000090870	si:ch1073-263o8.2	2.39408	1
ENSDARG00000098004	TRIM29 (87 of 87)	2.39034	0.0019
ENSDARG00000009511	tnfa	2.39	1
ENSDARG00000026895	tor1l3	2.38996	5e-05
ENSDARG00000089146	BX005223.4	2.38909	0.0004
ENSDARG00000092249	irgf2	2.38652	1
ENSDARG00000091327	BX649516.1	2.38556	1
ENSDARG00000089599	ENSDARG00000089599	2.38441	1
ENSDARG00000087288	CABZ01036080.1	2.38066	0.00055
ENSDARG00000009079	si:ch211-224l10.5	2.38043	5e-05
ENSDARG00000088908	si:ch73-281f12.3	2.37996	5e-05
ENSDARG00000094716	si:dkey-83f18.6	2.37864	1
ENSDARG00000091735	si:ch211-244h4.1	2.3776	5e-05
ENSDARG00000094492	si:ch211-284e13.12	2.37586	1
ENSDARG00000087817	si:dkey-30g5.1	2.37455	1
ENSDARG00000013076	bmi1b	2.37447	5e-05
ENSDARG00000057900	nitr5	2.36954	1
ENSDARG00000078841	XKR8 (4 of 4)	2.36927	5e-05
ENSDARG00000088451	ENSDARG00000088451	2.36614	1
ENSDARG00000089819	CR391961.2	2.3648	0.07045
ENSDARG00000068310	ccr9b	2.36074	0.01255
ENSDARG00000071657	si:dkey-19a16.4	2.35806	5e-05
ENSDARG00000095925	LRP5L (2 of 2)	2.35229	1
ENSDARG00000073726	ZBTB32 (1 of 2)	2.35205	0.05795
ENSDARG00000089388	ftr37	2.35165	0.04665
ENSDARG00000090052	BX470211.1	2.35156	5e-05
ENSDARG00000039067	srd5a2b	2.34908	0.0877
ENSDARG00000094894	tyrobp	2.34869	0.00015
ENSDARG00000055186	ccr9a	2.34656	5e-05
ENSDARG00000087608	si:ch211-134a4.3	2.34636	0.0811
ENSDARG00000071604	si:ch211-156p11.1	2.34599	5e-05
ENSDARG00000094260	si:ch211-286e11.3	2.34555	0.0575
ENSDARG00000076704	MKL2 (1 of 3)	2.34528	0.06145
ENSDARG00000091076	CR392001.1	2.33426	5e-05
ENSDARG00000052955	ftr19	2.33295	0.07695
ENSDARG00000093024	si:ch211-213a13.2	2.33201	5e-05
ENSDARG00000070344	or137-3	2.3311	0.08465
ENSDARG00000076313	si:ch211-240l19.7	2.32856	0.01185
ENSDARG00000060400	si:ch73-362m14.3	2.32806	5e-05
ENSDARG00000096020	si:ch211-120c15.3	2.32738	0.00785
ENSDARG00000094307	si:ch211-8c17.2	2.32662	0.0001
ENSDARG00000040921	BX324215.1	2.32495	5e-05
ENSDARG00000077035	si:ch73-132g21.6	2.32485	1
ENSDARG00000073953	TRIM35 (34 of 42)	2.32439	1
ENSDARG00000059824	soat2	2.32294	5e-05
ENSDARG00000071456	crp7	2.32089	1
ENSDARG00000096377	si:dkey-15h19.3	2.31941	0.22495
ENSDARG00000078193	si:ch211-67e16.3	2.31738	5e-05
ENSDARG00000091698	AL928817.1	2.31677	1
ENSDARG00000045863	asb15b	2.31637	1
ENSDARG00000095293	ENSDARG00000095293	2.31188	5e-05
ENSDARG00000097152	si:dkey-7i4.10	2.31169	0.018
ENSDARG00000009874	cyp2k31	2.31102	1
ENSDARG00000040022	ENSDARG00000040022	2.31102	1
ENSDARG00000059090	SSTR2 (1 of 2)	2.31021	5e-05
ENSDARG00000092788	ENSDARG00000092788	2.3098	5e-05
ENSDARG00000079161	BSN (1 of 3)	2.30966	5e-05
ENSDARG00000093457	si:ch211-14a11.2	2.30619	1
ENSDARG00000031731	si:ch73-27e22.6	2.30534	0.03755
ENSDARG00000086865	ugt2b1	2.30437	5e-05
ENSDARG00000091206	si:dkey-201i6.6	2.30381	1
ENSDARG00000079927	CR388416.2	2.3002	1
ENSDARG00000058700	si:dkey-36h5.2	2.29843	1
ENSDARG00000097780	si:dkey-33c3.3	2.298	0.12255
ENSDARG00000092066	si:dkey-228i19.34	2.29796	0.0276
ENSDARG00000080001	si:dkey-208m12.2	2.29738	5e-05
ENSDARG00000092346	nfil3-4	2.29703	1
ENSDARG00000070020	cyp2aa9	2.29293	0.0056
ENSDARG00000097958	si:dkey-202l22.5	2.29222	1
ENSDARG00000088234	si:ch211-217k17.12	2.29204	5e-05
ENSDARG00000097405	si:dkey-273g18.1	2.28766	1
ENSDARG00000091096	CABZ01077555.1	2.28706	0.0995
ENSDARG00000094411	tlr20a	2.28515	1
ENSDARG00000043175	CELA1 (5 of 7)	2.28508	5e-05
ENSDARG00000031776	zgc:92066	2.28458	5e-05
ENSDARG00000073961	ENSDARG00000073961	2.28429	0.00065
ENSDARG00000092606	si:ch73-77m20.2	2.28385	0.4334
ENSDARG00000090684	CABZ01058041.1	2.2833	0.09275
ENSDARG00000087800	si:dkeyp-82b4.2	2.28289	5e-05
ENSDARG00000089894	ENSDARG00000089894	2.28203	1
ENSDARG00000076614	zgc:175175	2.28178	0.00055
ENSDARG00000075626	zgc:172090	2.27808	5e-05
ENSDARG00000097305	si:dkey-288d17.2	2.27721	5e-05
ENSDARG00000014165	ssr3	2.27547	0.01105
ENSDARG00000002732	spon2b	2.27451	5e-05
ENSDARG00000040037	st3gal1l3	2.27331	0.0125
ENSDARG00000093487	si:dkey-217f16.2	2.27319	0.12
ENSDARG00000045469	slco1f4	2.27269	1
ENSDARG00000094140	si:ch211-181p13.2	2.27162	0.23355
ENSDARG00000095309	si:dkey-79f11.9	2.27128	1
ENSDARG00000092252	TRIM14 (16 of 26)	2.26961	0.12895
ENSDARG00000096615	si:ch211-114l13.14	2.26952	1
ENSDARG00000069408	FUT7 (2 of 2)	2.26938	1
ENSDARG00000095953	si:ch211-57m13.6	2.26933	1
ENSDARG00000095789	ccr8.1	2.26918	1
ENSDARG00000053136	b2m	2.26899	5e-05
ENSDARG00000038609	mpz	2.26848	5e-05
ENSDARG00000036748	nitr8	2.26794	1
ENSDARG00000094137	si:ch211-215m21.21	2.26774	1
ENSDARG00000079657	BX005223.2	2.26525	0.00335
ENSDARG00000021664	fzd3a	2.26442	5e-05
ENSDARG00000080004	trim35-24	2.26269	5e-05
ENSDARG00000087070	si:dkey-122c11.9	2.26207	5e-05
ENSDARG00000091677	CR388179.1	2.26186	1
ENSDARG00000042003	ENSDARG00000042003	2.25994	1
ENSDARG00000096842	si:ch73-1m18.2	2.25936	1
ENSDARG00000077479	MSH5	2.25782	0.0032
ENSDARG00000088854	si:dkey-8o9.2	2.25643	1
ENSDARG00000069471	mhc1zca	2.25331	5e-05
ENSDARG00000089333	si:ch211-198c19.1	2.25288	0.05475
ENSDARG00000095673	si:dkey-79f11.8	2.24931	0.02845
ENSDARG00000088714	CR936977.2	2.24872	1
ENSDARG00000086989	CR388145.2	2.24721	0.2628
ENSDARG00000092653	si:dkey-1h24.6	2.24472	5e-05
ENSDARG00000056740	tmeff1b	2.24468	5e-05
ENSDARG00000095656	or132-1	2.24332	0.0995
ENSDARG00000009563	slc1a2b	2.24049	5e-05
ENSDARG00000088964	CR382381.1	2.23971	1
ENSDARG00000091937	si:dkey-184d2.3	2.2396	1
ENSDARG00000093076	si:dkey-58b18.5	2.23958	1
ENSDARG00000097252	si:ch211-150f22.4	2.2393	1
ENSDARG00000096918	si:ch211-229g11.3	2.23881	1
ENSDARG00000069211	taar14i	2.23604	1
ENSDARG00000045424	zgc:173856	2.23573	1
ENSDARG00000094644	FAM13C (8 of 10)	2.23564	1
ENSDARG00000097611	si:ch73-304f21.2	2.23395	0.0282
ENSDARG00000089446	AL845295.1	2.23372	1
ENSDARG00000094234	CU278559.8	2.23363	1
ENSDARG00000092811	si:dkey-167i21.4	2.23254	5e-05
ENSDARG00000079614	ftr38	2.23055	0.0008
ENSDARG00000010183	VWA5A (1 of 5)	2.22919	0.2786
ENSDARG00000041033	or119-2	2.22891	5e-05
ENSDARG00000097457	si:dkey-6a5.11	2.22881	0.1387
ENSDARG00000096401	si:ch73-272h16.6	2.22206	1
ENSDARG00000079980	si:ch211-202h22.9	2.22073	5e-05
ENSDARG00000096694	si:zfos-1505d6.7	2.2204	1
ENSDARG00000093275	si:ch211-238p8.1	2.22037	1
ENSDARG00000091926	si:dkey-103e21.5	2.21898	5e-05
ENSDARG00000086419	BX284672.2	2.21876	5e-05
ENSDARG00000075719	C1S (2 of 3)	2.21872	1
ENSDARG00000041923	si:dkeyp-59a8.1	2.21815	0.00015
ENSDARG00000087635	or128-5	2.21801	0.0003
ENSDARG00000092879	si:ch211-209j12.4	2.21715	0.01295
ENSDARG00000097085	KCNK12 (2 of 2)	2.21643	1
ENSDARG00000087178	scpp9	2.21633	5e-05
ENSDARG00000095578	ENSDARG00000095578	2.21617	1
ENSDARG00000090002	cln6b	2.21533	1
ENSDARG00000079221	si:ch211-162k9.6	2.21378	1
ENSDARG00000096980	si:dkeyp-7b3.2	2.21356	0.02565
ENSDARG00000091734	traf3ip2l	2.21194	5e-05
ENSDARG00000095266	si:dkey-11e23.9	2.21154	1
ENSDARG00000095193	TNFRSF14 (11 of 12)	2.20925	1
ENSDARG00000096685	si:ch211-222b21.6	2.20898	1
ENSDARG00000062165	TUB	2.20839	5e-05
ENSDARG00000094404	si:dkey-269o24.2	2.20831	1
ENSDARG00000053648	or135-1	2.20733	1
ENSDARG00000088324	CABZ01055343.2	2.20685	5e-05
ENSDARG00000054720	or118-1	2.20577	1
ENSDARG00000073745	zgc:174320	2.2048	1
ENSDARG00000029822	cel.2	2.20475	5e-05
ENSDARG00000095486	CU467646.3	2.20454	1
ENSDARG00000092727	si:ch211-215m21.24	2.20426	0.0969
ENSDARG00000090440	CT025695.2	2.20395	1
ENSDARG00000087585	ENSDARG00000087585	2.20279	0.00475
ENSDARG00000091444	tubb4b	2.20159	5e-05
ENSDARG00000096994	si:dkey-31n5.2	2.20141	1
ENSDARG00000092680	si:dkey-58f10.12	2.20103	5e-05
ENSDARG00000056894	si:dkey-43b14.7	2.20067	0.0058
ENSDARG00000092937	si:dkeyp-82d1.2	2.19864	0.00265
ENSDARG00000053663	hmp19	2.19855	5e-05
ENSDARG00000086478	si:dkeyp-87d1.1	2.19774	1
ENSDARG00000036473	SNAPC2	2.19535	5e-05
ENSDARG00000037870	actb2	2.19431	5e-05
ENSDARG00000071001	NUGGC (2 of 4)	2.19393	0.005
ENSDARG00000045932	cpeb1a	2.19234	1
ENSDARG00000090889	BX005069.4	2.19039	5e-05
ENSDARG00000097998	si:ch211-151o20.3	2.19005	1
ENSDARG00000040650	gps1	2.18949	5e-05
ENSDARG00000032380	ompb	2.1894	0.0014
ENSDARG00000053817	si:ch211-218m3.19	2.18813	1
ENSDARG00000089758	si:dkey-11o15.7	2.18712	1
ENSDARG00000092910	si:dkey-264f17.4	2.187	1
ENSDARG00000091358	or120-1	2.18624	1
ENSDARG00000091912	ENSDARG00000091912	2.18512	5e-05
ENSDARG00000070449	tspan5b	2.18475	1
ENSDARG00000089728	CT027679.1	2.18474	1
ENSDARG00000090473	si:ch211-269k10.5	2.18311	5e-05
ENSDARG00000093731	si:dkey-270e21.5	2.18299	1
ENSDARG00000063916	mt-nd4l	2.18026	0.0013
ENSDARG00000033382	grifin	2.17864	5e-05
ENSDARG00000035171	btg4	2.17755	1
ENSDARG00000078684	ENSDARG00000078684	2.17658	0.19305
ENSDARG00000057056	si:dkey-202l22.3	2.1741	5e-05
ENSDARG00000011785	tbx6	2.17254	1
ENSDARG00000052591	ppp1r27	2.17099	5e-05
ENSDARG00000045835	si:dkey-14d8.6	2.17056	5e-05
ENSDARG00000094156	si:dkey-281a10.1	2.17009	1
ENSDARG00000092657	si:ch211-276i6.1	2.16805	0.00285
ENSDARG00000032826	ccr8.1	2.16788	1
ENSDARG00000075091	si:ch211-280a23.2	2.16766	1
ENSDARG00000063594	HIPK1 (1 of 2)	2.1676	5e-05
ENSDARG00000094844	si:ch211-260b17.2	2.16708	0.03165
ENSDARG00000075113	nanog	2.163	1
ENSDARG00000044801	wdr38	2.16185	1
ENSDARG00000069089	agrp	2.16115	5e-05
ENSDARG00000075788	CR974475.1	2.15915	1
ENSDARG00000076438	si:ch73-261i21.5	2.15553	5e-05
ENSDARG00000052296	si:dkey-183g16.1	2.1538	1
ENSDARG00000022271	trim35-34	2.15304	1
ENSDARG00000057090	CR847844.2	2.1526	0.0007
ENSDARG00000089995	ENSDARG00000089995	2.15208	1
ENSDARG00000097555	or121-2p	2.15137	1
ENSDARG00000015623	cecr1b	2.15119	0.28405
ENSDARG00000088371	junbb	2.15023	5e-05
ENSDARG00000037773	rybpa	2.14879	5e-05
ENSDARG00000078622	scpp5	2.14459	5e-05
ENSDARG00000075128	or103-5	2.14371	0.0002
ENSDARG00000069770	gig2i	2.14273	0.0876
ENSDARG00000070972	si:ch211-81a5.8	2.13926	5e-05
ENSDARG00000076512	si:ch211-265g22.4	2.13847	0.02305
ENSDARG00000026049	mxf	2.1384	5e-05
ENSDARG00000094888	si:ch211-152l15.4	2.13819	1
ENSDARG00000074607	BX005421.3	2.13589	1
ENSDARG00000090461	ENSDARG00000090461	2.13361	5e-05
ENSDARG00000089242	trap1	2.13352	5e-05
ENSDARG00000097973	si:ch1073-190k2.1	2.13112	5e-05
ENSDARG00000075031	fgf2	2.13094	0.24265
ENSDARG00000088181	MPPED1	2.13036	0.00035
ENSDARG00000096079	si:dkey-238o14.3	2.13034	1
ENSDARG00000014657	zgc:171731	2.12999	1
ENSDARG00000045673	il22	2.12763	1
ENSDARG00000095877	si:ch211-110e4.3	2.12405	0.0013
ENSDARG00000070304	si:ch211-188c18.1	2.12366	0.0001
ENSDARG00000082545	SNORD15	2.12302	0.39215
ENSDARG00000079441	BX649448.1	2.12173	0.0334
ENSDARG00000095671	si:ch211-221n20.2	2.12074	1
ENSDARG00000097557	si:dkey-278g4.11	2.11998	1
ENSDARG00000076652	zgc:193807	2.11994	1
ENSDARG00000090551	FP102786.2	2.11979	1
ENSDARG00000090164	NHSL2 (2 of 2)	2.11877	5e-05
ENSDARG00000040643	ccr10	2.11612	1
ENSDARG00000097065	si:ch73-223p23.2	2.11292	1
ENSDARG00000091951	NUGGC (3 of 4)	2.11271	0.00285
ENSDARG00000086947	ENSDARG00000086947	2.11037	5e-05
ENSDARG00000095088	ENSDARG00000095088	2.10952	0.0002
ENSDARG00000097664	si:ch73-175d3.3	2.10849	1
ENSDARG00000097067	il15l	2.10712	0.4081
ENSDARG00000087084	hcar1-4	2.10627	5e-05
ENSDARG00000096516	ENSDARG00000096516	2.10527	1
ENSDARG00000094323	si:dkey-180i4.2	2.10526	1
ENSDARG00000051710	CR339041.2	2.10501	5e-05
ENSDARG00000045827	lyrm5b	2.10499	0.006
ENSDARG00000094530	si:dkey-109j17.4	2.1046	1
ENSDARG00000089873	socs1b	2.10307	0.01355
ENSDARG00000095943	si:dkey-11f7.4	2.10297	1
ENSDARG00000096504	si:dkey-52j6.2	2.10248	0.24955
ENSDARG00000076023	si:ch1073-209h18.1	2.10116	5e-05
ENSDARG00000029635	si:dkey-47k20.3	2.10112	1
ENSDARG00000075985	FP243385.1	2.10079	5e-05
ENSDARG00000093738	pth1a	2.09996	0.00225
ENSDARG00000079333	cd40lg	2.09946	1
ENSDARG00000091925	si:ch1073-181h11.5	2.09836	1
ENSDARG00000018492	znf503	2.09733	5e-05
ENSDARG00000037285	mipa	2.09693	5e-05
ENSDARG00000096105	si:ch211-197e7.8	2.09645	1
ENSDARG00000090342	CCDC37 (2 of 2)	2.09466	1
ENSDARG00000086654	CT027762.3	2.0939	5e-05
ENSDARG00000011144	c1r	2.09081	1
ENSDARG00000097880	si:dkey-45l12.3	2.08956	1
ENSDARG00000094294	si:dkey-28d5.9	2.08916	1
ENSDARG00000097671	si:ch211-229n1.6	2.08905	1
ENSDARG00000020298	btg2	2.0874	5e-05
ENSDARG00000037421	egr1	2.08656	5e-05
ENSDARG00000044671	wfikkn1	2.0858	1
ENSDARG00000092236	or136-2p	2.08565	1
ENSDARG00000079336	si:ch211-150j10.4	2.0856	5e-05
ENSDARG00000087454	BX321875.5	2.08511	1
ENSDARG00000040141	zgc:113886	2.08497	1
ENSDARG00000087740	si:dkeyp-82a1.5	2.08453	5e-05
ENSDARG00000092351	si:dkey-149f22.2	2.08442	0.3659
ENSDARG00000092149	CR388095.2	2.08159	1
ENSDARG00000097782	si:dkey-42l23.4	2.08106	1
ENSDARG00000094396	si:dkey-202i12.5	2.08029	0.0083
ENSDARG00000044038	zbtb2a	2.08026	5e-05
ENSDARG00000074833	fgf19	2.07269	5e-05
ENSDARG00000028431	adnp2b	2.06887	5e-05
ENSDARG00000097892	si:ch211-252f13.6	2.06794	0.0001
ENSDARG00000097750	si:dkey-181d19.6	2.06396	0.0283
ENSDARG00000095533	si:ch211-198c19.3	2.06309	5e-05
ENSDARG00000076069	ubald1a	2.06233	0.00345
ENSDARG00000077290	MMP25 (2 of 2)	2.06206	1
ENSDARG00000089473	BX649485.2	2.06166	0.00485
ENSDARG00000078125	rusc1	2.05985	5e-05
ENSDARG00000081322	RNF125	2.05931	1
ENSDARG00000068661	or106-1	2.05607	0.01995
ENSDARG00000093575	si:ch211-157d2.1	2.05577	1
ENSDARG00000096507	ENSDARG00000096507	2.05555	0.00325
ENSDARG00000094346	ENSDARG00000094346	2.05258	5e-05
ENSDARG00000089694	CR792453.2	2.05256	1
ENSDARG00000091721	BX897747.1	2.0523	1
ENSDARG00000068761	mespab	2.05218	1
ENSDARG00000056406	bambib	2.05086	5e-05
ENSDARG00000078177	cxcr3.1	2.05085	0.0003
ENSDARG00000088233	CT025771.1	2.05037	1
ENSDARG00000087076	si:ch211-134a4.2	2.04979	1
ENSDARG00000054343	SLC7A8 (1 of 2)	2.04796	5e-05
ENSDARG00000094314	si:dkey-234k7.2	2.0473	1
ENSDARG00000092303	si:dkey-11o15.8	2.04703	1
ENSDARG00000074712	si:ch211-186e20.2	2.04537	5e-05
ENSDARG00000077200	si:ch73-329n5.3	2.04273	1
ENSDARG00000052564	ftr42	2.04056	1
ENSDARG00000096678	si:dkey-1f1.3	2.03978	0.12145
ENSDARG00000088623	CR388079.2	2.03796	0.00205
ENSDARG00000068944	CABZ01015787.1	2.03736	5e-05
ENSDARG00000090850	serpina1l	2.03723	5e-05
ENSDARG00000079292	CU633740.1	2.03623	1
ENSDARG00000043341	npy4r	2.03566	0.0003
ENSDARG00000071553	zgc:171500	2.0346	0.0007
ENSDARG00000087868	cyp2aa2	2.03297	0.00665
ENSDARG00000088919	BX664707.2	2.03185	1
ENSDARG00000054542	il12bb	2.03124	0.00245
ENSDARG00000036159	trhrb	2.03054	5e-05
ENSDARG00000074881	si:dkey-11n14.1	2.02641	5e-05
ENSDARG00000091008	FNDC7 (4 of 7)	2.02608	5e-05
ENSDARG00000079050	si:ch73-268p17.1	2.02554	1
ENSDARG00000091376	CU855694.1	2.02509	5e-05
ENSDARG00000007671	ghrb	2.02395	5e-05
ENSDARG00000091658	sptssb	2.02312	0.00315
ENSDARG00000012482	pclob	2.02311	5e-05
ENSDARG00000092345	si:dkey-57a22.13	2.02049	1
ENSDARG00000007465	tdrd1	2.0196	5e-05
ENSDARG00000087524	FNDC7 (3 of 7)	2.01902	5e-05
ENSDARG00000096950	si:ch211-116o3.6	2.01565	0.00295
ENSDARG00000086874	si:ch211-232i5.3	2.01391	5e-05
ENSDARG00000019294	cbln8	2.01262	5e-05
ENSDARG00000092908	si:dkey-201l21.1	2.01009	0.03595
ENSDARG00000092667	si:ch211-271e10.2	2.00906	0.0008
ENSDARG00000052158	il23r	2.00894	5e-05
ENSDARG00000097068	si:ch73-376k6.1	2.00607	0.06505
ENSDARG00000087306	ENSDARG00000087306	2.0056	5e-05
ENSDARG00000091459	GABRA2 (3 of 3)	2.00526	5e-05
ENSDARG00000020548	si:dkey-77f5.10	2.00519	1
ENSDARG00000075109	si:dkey-217g21.2	2.00399	1
ENSDARG00000096030	si:dkey-262g12.7	2.00271	0.0576
ENSDARG00000094303	si:dkey-237j11.3	2.00256	1
ENSDARG00000086137	nobox	2.00214	1
ENSDARG00000095569	CABZ01059309.2	2.00213	5e-05
ENSDARG00000078644	THEG	2.00205	0.00035
ENSDARG00000043792	si:rp71-7l19.2	2.00126	0.00235
ENSDARG00000068168	hes2.2	2.00101	5e-05
ENSDARG00000015554	zic2a	2.001	5e-05
ENSDARG00000053460	si:dkey-283b1.7	2.00099	5e-05
ENSDARG00000042145	lhx8b	2.00077	0.02145
ENSDARG00000067851	lcn15	1.99979	5e-05
ENSDARG00000091332	ENSDARG00000091332	1.99766	0.0432
ENSDARG00000087066	CR385054.1	1.99487	0.0041
ENSDARG00000094771	si:dkey-104k17.1	1.9933	1
ENSDARG00000076539	si:ch211-53m15.1	1.99321	1
ENSDARG00000073944	ZFHX3 (2 of 2)	1.99081	5e-05
ENSDARG00000059047	CABZ01085069.1	1.98977	1
ENSDARG00000013544	ENSDARG00000013544	1.98742	0.0019
ENSDARG00000076928	tet2	1.98714	5e-05
ENSDARG00000041792	cx28.1	1.98464	0.0005
ENSDARG00000015399	foxf1	1.98369	5e-05
ENSDARG00000054898	ms4a17a.17	1.98203	5e-05
ENSDARG00000097980	si:ch211-51i16.4	1.98176	0.2188
ENSDARG00000056757	SLC39A8 (1 of 2)	1.98173	5e-05
ENSDARG00000088911	CR774179.2	1.98139	0.0002
ENSDARG00000073820	zgc:174917	1.97967	5e-05
ENSDARG00000097846	si:dkey-74h17.3	1.97913	1
ENSDARG00000094173	si:dkey-49o11.1	1.97569	1
ENSDARG00000030133	fkbp6	1.97507	0.01295
ENSDARG00000075542	zfhx4	1.97439	5e-05
ENSDARG00000090159	si:dkey-37m8.8	1.97409	0.1546
ENSDARG00000090592	taar10b	1.97198	1
ENSDARG00000068609	il1rl1	1.97174	0.10705
ENSDARG00000029720	si:dkeyp-9d4.2	1.97062	5e-05
ENSDARG00000088915	si:ch211-241n15.3	1.96931	0.0637
ENSDARG00000070847	trim35-20	1.96857	0.19515
ENSDARG00000088894	ENSDARG00000088894	1.9666	0.1181
ENSDARG00000092941	ENSDARG00000092941	1.96549	1
ENSDARG00000095026	si:dkey-58f10.14	1.96542	1
ENSDARG00000068250	si:ch211-151h10.2	1.96486	5e-05
ENSDARG00000053692	GRXCR2	1.96311	0.1177
ENSDARG00000060862	atxn1b	1.96232	5e-05
ENSDARG00000067665	fam167aa	1.96084	5e-05
ENSDARG00000056938	kera	1.96015	5e-05
ENSDARG00000026548	cyp2u1	1.9597	5e-05
ENSDARG00000077237	CU075695.3	1.95951	5e-05
ENSDARG00000055578	rtn4rl1b	1.95918	5e-05
ENSDARG00000011956	dlx4a	1.95704	5e-05
ENSDARG00000093539	si:ch211-210m1.1	1.95548	1
ENSDARG00000037533	mep1b	1.9551	5e-05
ENSDARG00000093296	si:dkey-179k24.6	1.9542	5e-05
ENSDARG00000043540	si:dkey-207l24.2	1.95384	1
ENSDARG00000071223	ENDOD1 (7 of 13)	1.9538	0.0006
ENSDARG00000096688	si:ch73-91k6.1	1.95175	1
ENSDARG00000095634	ENSDARG00000095634	1.94941	1
ENSDARG00000062231	znf362b	1.94932	5e-05
ENSDARG00000070316	rhot1b	1.94909	5e-05
ENSDARG00000055752	npas4a	1.94777	5e-05
ENSDARG00000070885	si:ch211-258l4.4	1.94707	0.15005
ENSDARG00000070015	si:dkey-108d22.5	1.946	0.12735
ENSDARG00000059001	pim2	1.94582	5e-05
ENSDARG00000017917	her7	1.94551	0.0203
ENSDARG00000097487	PFN4	1.94531	0.09235
ENSDARG00000044485	sall4	1.94514	5e-05
ENSDARG00000044875	crygm2e	1.94494	5e-05
ENSDARG00000095328	si:ch211-191i18.4	1.94442	0.02805
ENSDARG00000062502	CU571162.1	1.94348	0.0005
ENSDARG00000071083	si:dkeyp-34c12.1	1.94229	0.00315
ENSDARG00000093749	si:ch73-83c10.2	1.94223	1
ENSDARG00000071388	st6galnac	1.94102	5e-05
ENSDARG00000093361	BX323023.1	1.94102	0.0037
ENSDARG00000086852	Metazoa_SRP	1.9391	5e-05
ENSDARG00000096389	sox4a	1.93791	0.397
ENSDARG00000079736	si:ch211-149o7.4	1.93719	0.0035
ENSDARG00000094206	si:ch73-191k20.3	1.93711	1
ENSDARG00000057098	htr1ab	1.937	5e-05
ENSDARG00000094102	si:dkey-100h21.2	1.93691	1
ENSDARG00000021805	aes	1.93415	5e-05
ENSDARG00000037262	CDKN2B	1.93413	0.00355
ENSDARG00000090892	or117-1	1.93404	1
ENSDARG00000087706	dicp3.3	1.93265	5e-05
ENSDARG00000086995	TRIM29 (63 of 87)	1.93214	0.11945
ENSDARG00000068894	nrip1b	1.92864	5e-05
ENSDARG00000036869	tcf21	1.92644	5e-05
ENSDARG00000077893	ELFN2 (2 of 2)	1.92499	5e-05
ENSDARG00000027599	fam221a	1.92402	5e-05
ENSDARG00000041065	hspb1	1.92184	5e-05
ENSDARG00000018782	KDM4A (1 of 2)	1.92148	5e-05
ENSDARG00000042485	foxd5	1.92141	0.00085
ENSDARG00000097331	si:dkey-170g13.2	1.9212	1
ENSDARG00000096110	TSG101 (2 of 2)	1.92062	0.00195
ENSDARG00000093358	si:ch211-127n13.3	1.92002	0.2108
ENSDARG00000094100	si:dkeyp-73d8.4	1.91964	1
ENSDARG00000077814	BX296549.1	1.91884	1
ENSDARG00000089327	BX120005.1	1.91766	1
ENSDARG00000097994	si:ch211-87j1.7	1.91614	0.5063
ENSDARG00000097480	si:dkey-263j23.1	1.91585	0.00285
ENSDARG00000035422	cyr61l1	1.91478	5e-05
ENSDARG00000044235	si:dkey-36h5.1	1.91396	1
ENSDARG00000089713	CU302326.3	1.91331	1
ENSDARG00000052618	ahrrb	1.91239	5e-05
ENSDARG00000097173	si:ch211-281l24.4	1.91199	0.2983
ENSDARG00000097433	si:dkeyp-110b2.2	1.91083	0.30475
ENSDARG00000086881	IER2	1.90771	5e-05
ENSDARG00000090364	zgc:158580	1.90457	5e-05
ENSDARG00000019521	mpx	1.90337	5e-05
ENSDARG00000058362	BX649391.1	1.90321	0.11915
ENSDARG00000073901	CABZ01046997.2	1.90078	5e-05
ENSDARG00000093578	si:ch211-254n4.1	1.90003	1
ENSDARG00000094000	si:dkey-153k10.6	1.89784	0.00155
ENSDARG00000078189	crygm3	1.8972	0.38615
ENSDARG00000091359	CAMSAP3 (2 of 2)	1.89703	5e-05
ENSDARG00000076873	C8H9orf172 (2 of 2)	1.89662	5e-05
ENSDARG00000016460	fut9a	1.89658	5e-05
ENSDARG00000092342	CT978957.2	1.89639	0.30535
ENSDARG00000092228	si:dkey-27p18.3	1.89557	5e-05
ENSDARG00000093416	si:dkey-193b15.7	1.89473	0.55055
ENSDARG00000061920	NPAS4 (2 of 3)	1.89402	0.0003
ENSDARG00000091941	si:ch211-147m20.1	1.89338	1
ENSDARG00000004187	DNAJB5 (1 of 2)	1.89317	0.48755
ENSDARG00000097269	si:ch211-222n22.1	1.89317	0.0073
ENSDARG00000075609	ENSDARG00000075609	1.89292	0.00695
ENSDARG00000092854	BX548173.1	1.89274	1
ENSDARG00000069293	AHSG	1.89158	5e-05
ENSDARG00000045999	saa	1.89129	0.0213
ENSDARG00000054916	eif4ebp3	1.89099	5e-05
ENSDARG00000008790	actr3b	1.89058	5e-05
ENSDARG00000094959	si:ch73-379f5.5	1.89046	5e-05
ENSDARG00000068749	si:ch211-250k18.5	1.89001	0.0003
ENSDARG00000096979	NPC2 (2 of 2)	1.88927	0.18005
ENSDARG00000095402	si:dkey-273o13.3	1.88883	5e-05
ENSDARG00000004541	dnai2a	1.88817	1
ENSDARG00000090758	CR854942.1	1.88747	1
ENSDARG00000097304	si:ch73-346g24.2	1.8868	1
ENSDARG00000090284	Metazoa_SRP	1.88678	0.13185
ENSDARG00000090791	BX640461.2	1.88628	0.0613
ENSDARG00000069244	si:ch211-244b2.2	1.88396	5e-05
ENSDARG00000092399	taar20d1	1.88257	1
ENSDARG00000093959	si:ch211-199i18.8	1.88176	1
ENSDARG00000069978	si:ch211-67e16.2	1.88172	5e-05
ENSDARG00000095991	si:ch211-199c19.4	1.88149	5e-05
ENSDARG00000070710	si:dkeyp-41g9.6	1.88103	5e-05
ENSDARG00000089934	ENSDARG00000089934	1.87991	0.0081
ENSDARG00000074973	CR788254.1	1.87979	1
ENSDARG00000092042	si:dkey-162f21.6	1.87846	1
ENSDARG00000054002	hn1a	1.87801	5e-05
ENSDARG00000097197	si:ch211-129i21.3	1.87739	1
ENSDARG00000089902	si:ch73-346o4.3	1.87696	0.00805
ENSDARG00000092501	si:dkey-80c24.5	1.8769	1
ENSDARG00000090195	mtx3	1.87636	5e-05
ENSDARG00000071364	si:ch73-329n5.1	1.87589	0.38755
ENSDARG00000089108	BX571823.5	1.87572	1
ENSDARG00000097246	si:dkey-202l22.4	1.87502	0.00055
ENSDARG00000095586	si:dkey-11e23.9	1.87484	1
ENSDARG00000057948	nitr6b	1.87384	1
ENSDARG00000073799	zgc:194210	1.87375	0.0082
ENSDARG00000097826	si:dkey-239b22.2	1.87271	0.05435
ENSDARG00000079270	si:ch211-215e19.7	1.87238	0.0232
ENSDARG00000070661	si:ch211-182e10.4	1.86935	0.01075
ENSDARG00000096644	si:dkey-9c18.10	1.86797	1
ENSDARG00000095070	cd28	1.86676	0.0496
ENSDARG00000068915	si:ch211-182e10.4	1.8665	5e-05
ENSDARG00000089853	ATP5J (3 of 4)	1.865	5e-05
ENSDARG00000069470	CR790388.1	1.86474	0.00425
ENSDARG00000089432	CR352328.2	1.86146	0.00095
ENSDARG00000070892	ENSDARG00000070892	1.86054	5e-05
ENSDARG00000069895	CR392036.1	1.86008	0.2634
ENSDARG00000057632	ppp1r42	1.86	5e-05
ENSDARG00000005453	foxp2	1.85909	5e-05
ENSDARG00000051983	dguok	1.85847	0.2987
ENSDARG00000041005	or102-1	1.85843	1
ENSDARG00000086670	narg2	1.8574	5e-05
ENSDARG00000097986	si:zfos-411a11.3	1.85714	5e-05
ENSDARG00000031681	atp6v0b	1.85696	5e-05
ENSDARG00000043445	ENSDARG00000043445	1.85599	1
ENSDARG00000096715	si:dkeyp-104f11.9	1.85522	0.0734
ENSDARG00000079822	BSN (2 of 3)	1.85464	5e-05
ENSDARG00000096005	si:dkey-25i10.6	1.85438	0.21225
ENSDARG00000088294	crebl2	1.85399	5e-05
ENSDARG00000095380	si:dkey-46d17.4	1.85367	0.3447
ENSDARG00000030915	cpa1	1.85357	5e-05
ENSDARG00000091746	ENSDARG00000091746	1.85309	0.00125
ENSDARG00000094515	or132-2	1.85168	1
ENSDARG00000097714	si:ch1073-384e4.1	1.85142	0.0506
ENSDARG00000060030	setd1a	1.85125	5e-05
ENSDARG00000052314	trim35-25	1.84992	0.0004
ENSDARG00000093074	si:ch211-139g16.8	1.84952	5e-05
ENSDARG00000042920	sult3st3	1.84948	5e-05
ENSDARG00000058731	slc2a6	1.84853	5e-05
ENSDARG00000075116	SALL2	1.84714	5e-05
ENSDARG00000079387	si:ch211-102c2.4	1.84705	5e-05
ENSDARG00000054533	araf	1.84696	5e-05
ENSDARG00000090093	CABZ01104063.1	1.84665	1
ENSDARG00000089533	BX005484.1	1.84599	1
ENSDARG00000086423	CR847950.4	1.84487	1
ENSDARG00000069991	gadd45ab	1.84275	5e-05
ENSDARG00000070281	NSUN7	1.84128	0.01205
ENSDARG00000077872	si:dkey-52d15.1	1.8404	5e-05
ENSDARG00000078608	si:ch211-3m11.3	1.84033	1
ENSDARG00000076828	zgc:194101	1.84014	0.0235
ENSDARG00000091064	or109-13	1.83983	1
ENSDARG00000092520	si:dkey-250k15.10	1.83912	1
ENSDARG00000040740	si:ch211-128b10.8	1.83904	1
ENSDARG00000090346	CT574587.1	1.83866	5e-05
ENSDARG00000088051	zgc:171418	1.83795	1
ENSDARG00000087631	CU672228.5	1.83696	1
ENSDARG00000092200	CHST12 (3 of 7)	1.83677	0.0016
ENSDARG00000055551	si:ch211-193e5.4	1.83649	0.0132
ENSDARG00000087114	ENSDARG00000087114	1.835	5e-05
ENSDARG00000079325	CABZ01046432.1	1.83487	0.0186
ENSDARG00000028098	fut9d	1.83476	5e-05
ENSDARG00000093114	TRIM14 (17 of 26)	1.83476	0.0013
ENSDARG00000007406	phox2a	1.8346	5e-05
ENSDARG00000074827	C23H1orf116 (2 of 2)	1.83444	5e-05
ENSDARG00000045253	AL954132.1	1.83373	1
ENSDARG00000074510	si:busm1-104n07.3	1.83194	0.0002
ENSDARG00000094092	or128-6	1.83166	1
ENSDARG00000015149	wasa	1.83155	0.0032
ENSDARG00000087129	ENSDARG00000087129	1.83137	0.07005
ENSDARG00000055290	mpeg1	1.83136	5e-05
ENSDARG00000006109	si:dkeyp-104h9.7	1.83091	1
ENSDARG00000094850	si:dkey-88l16.5	1.83033	0.0174
ENSDARG00000096818	zgc:136683	1.83028	1
ENSDARG00000094375	taar18g	1.83023	1
ENSDARG00000068576	olfcd3	1.83013	1
ENSDARG00000032627	SCYL2	1.82998	5e-05
ENSDARG00000094502	si:dkey-7i1.4	1.82984	1
ENSDARG00000075193	si:ch211-198k9.7	1.82918	1
ENSDARG00000091085	lepa	1.82802	0.0003
ENSDARG00000097296	si:ch211-214g1.3	1.82737	0.0887
ENSDARG00000038095	socs1a	1.82712	5e-05
ENSDARG00000097250	si:ch211-137j23.9	1.82474	1
ENSDARG00000058845	BX571679.1	1.82447	5e-05
ENSDARG00000092845	si:dkey-66g10.2	1.8232	1
ENSDARG00000096707	si:dkey-52l6.2	1.82153	1
ENSDARG00000079368	CLDN18	1.82012	1
ENSDARG00000068637	si:ch211-281l24.3	1.81993	5e-05
ENSDARG00000014953	cnih3	1.819	5e-05
ENSDARG00000093788	CT583625.2	1.81884	1
ENSDARG00000096453	si:ch211-209j12.6	1.81689	1
ENSDARG00000002877	reps1	1.8153	5e-05
ENSDARG00000094551	si:dkey-262g12.2	1.81519	0.2888
ENSDARG00000073742	si:ch73-103b2.3	1.81513	5e-05
ENSDARG00000058767	or128-1	1.81481	1
ENSDARG00000097700	si:dkey-23k10.2	1.81341	5e-05
ENSDARG00000070979	FUT9 (10 of 16)	1.81325	1
ENSDARG00000097466	si:ch211-285e16.9	1.81309	1
ENSDARG00000096641	si:ch73-115f13.1	1.8126	5e-05
ENSDARG00000088841	dnal4b	1.81189	5e-05
ENSDARG00000079645	sc:d217	1.81082	5e-05
ENSDARG00000075856	TRIM14 (4 of 26)	1.81058	5e-05
ENSDARG00000093712	CABZ01021530.1	1.81028	0.0036
ENSDARG00000097873	si:ch211-195b13.9	1.8094	1
ENSDARG00000068066	CU138508.1	1.80932	1
ENSDARG00000026904	cbln13	1.80842	5e-05
ENSDARG00000044253	paqr3b	1.80817	5e-05
ENSDARG00000070206	si:zfos-2070c2.1	1.80644	1
ENSDARG00000097094	si:ch211-13k20.2	1.80618	1
ENSDARG00000094904	si:ch211-203o8.4	1.80616	1
ENSDARG00000094554	si:ch73-7i4.1	1.80606	1
ENSDARG00000087537	AL954676.2	1.80582	1
ENSDARG00000076052	sez6l2	1.80503	5e-05
ENSDARG00000078876	crygm2b	1.8048	5e-05
ENSDARG00000089310	gc	1.80477	5e-05
ENSDARG00000097806	si:ch211-248d20.4	1.80437	0.1936
ENSDARG00000094812	or125-5	1.80436	1
ENSDARG00000051827	gramd2a	1.80427	5e-05
ENSDARG00000095113	RNF39 (32 of 37)	1.8036	1
ENSDARG00000088653	CABZ01028403.1	1.80332	1
ENSDARG00000061791	nyx	1.80314	5e-05
ENSDARG00000001889	tuba1a	1.80262	5e-05
ENSDARG00000095348	sh2d1aa	1.80258	1
ENSDARG00000090502	BX530037.4	1.80173	1
ENSDARG00000092209	si:dkey-19p15.5	1.8017	1
ENSDARG00000006874	ZBED8	1.80165	1
ENSDARG00000097409	si:dkey-225i9.3	1.80141	1
ENSDARG00000056014	si:dkey-47k20.7	1.80123	1
ENSDARG00000093259	si:dkey-199k11.6	1.80085	1
ENSDARG00000068745	MAP4 (1 of 3)	1.80015	5e-05
ENSDARG00000069205	taar13c	1.80012	1
ENSDARG00000039747	si:ch211-62a1.1	1.79981	1
ENSDARG00000014849	pih1d2	1.79977	5e-05
ENSDARG00000097840	si:dkey-42l23.6	1.79856	1
ENSDARG00000068784	C13H10orf54	1.79848	5e-05
ENSDARG00000096465	si:dkey-225n3.4	1.79841	0.23205
ENSDARG00000033380	gyg2	1.79801	5e-05
ENSDARG00000094609	si:ch73-68b22.2	1.79799	5e-05
ENSDARG00000090352	si:dkey-97i18.5	1.79686	5e-05
ENSDARG00000055514	icn2	1.79665	5e-05
ENSDARG00000094064	si:dkey-92f12.3	1.79651	0.5033
ENSDARG00000001832	si:ch1073-403i13.1	1.7952	1
ENSDARG00000094616	ENSDARG00000094616	1.79497	1
ENSDARG00000059545	foxj1a	1.79382	5e-05
ENSDARG00000096199	ENSDARG00000096199	1.79299	1
ENSDARG00000053877	cpdb	1.79292	1
ENSDARG00000045490	NDUFB2	1.79211	5e-05
ENSDARG00000096982	si:dkey-31b16.16	1.79004	0.32625
ENSDARG00000073957	tox3	1.78965	5e-05
ENSDARG00000088245	ENSDARG00000088245	1.78928	5e-05
ENSDARG00000068303	zgc:171509	1.78882	1
ENSDARG00000093345	si:ch73-27e22.7	1.78861	0.05435
ENSDARG00000077759	si:dkey-199f5.7	1.78855	1
ENSDARG00000053940	btr32	1.78839	5e-05
ENSDARG00000096161	si:dkeyp-89h8.1	1.78806	1
ENSDARG00000093619	sult3st2	1.78785	5e-05
ENSDARG00000086605	si:dkey-8o9.5	1.78777	0.0022
ENSDARG00000071727	si:dkey-37o8.1	1.78726	5e-05
ENSDARG00000095630	si:ch211-221n20.7	1.78649	1
ENSDARG00000097940	si:rp71-84d9.4	1.786	1
ENSDARG00000095057	si:dkey-103d23.3	1.78596	1
ENSDARG00000089295	BX255962.1	1.78553	1
ENSDARG00000094743	CR388416.3	1.78407	1
ENSDARG00000059043	ntf3	1.78388	5e-05
ENSDARG00000057983	svopl	1.78273	5e-05
ENSDARG00000093761	si:ch211-250k18.7	1.7826	5e-05
ENSDARG00000069773	nitr1n	1.78254	1
ENSDARG00000095946	si:ch73-341k19.1	1.78224	0.0003
ENSDARG00000070306	si:rp71-81e14.2	1.78176	0.0139
ENSDARG00000097483	si:ch211-213d14.2	1.78162	5e-05
ENSDARG00000089784	CT827808.1	1.78115	0.00425
ENSDARG00000021677	phf11	1.78094	5e-05
ENSDARG00000092157	BX255935.1	1.78041	0.00735
ENSDARG00000015887	b2ml	1.78011	5e-05
ENSDARG00000077407	C19H18orf21 (2 of 2)	1.77998	1
ENSDARG00000097006	si:dkey-54h16.1	1.77978	5e-05
ENSDARG00000023759	zgc:73226	1.77963	5e-05
ENSDARG00000079274	zgc:66382	1.77914	5e-05
ENSDARG00000096266	si:ch211-76l23.5	1.77901	0.3483
ENSDARG00000062508	cplx3a	1.77891	1
ENSDARG00000090519	CT027682.3	1.77766	1
ENSDARG00000071252	scn1bb	1.77746	0.2576
ENSDARG00000087782	rnf152	1.77732	5e-05
ENSDARG00000077431	si:ch73-196k8.2	1.77643	0.0283
ENSDARG00000062442	meiob	1.7764	0.0023
ENSDARG00000095274	ENSDARG00000095274	1.77618	5e-05
ENSDARG00000007678	ttyh3b	1.7761	5e-05
ENSDARG00000037495	rtn4rl2b	1.77489	5e-05
ENSDARG00000091764	si:ch211-227e10.6	1.77476	0.0001
ENSDARG00000076958	zgc:172260	1.77379	1
ENSDARG00000088207	rce1b	1.77328	0.0026
ENSDARG00000095040	cbln7	1.77092	0.14155
ENSDARG00000094778	CR735107.2	1.76982	1
ENSDARG00000055941	BX936450.1	1.76835	1
ENSDARG00000017780	rorcb	1.76762	5e-05
ENSDARG00000093993	heatr5a	1.76746	0.4894
ENSDARG00000098051	si:busm1-234g15.3	1.76607	5e-05
ENSDARG00000024314	herpud1	1.7656	5e-05
ENSDARG00000086289	si:ch211-283l16.1	1.76498	1
ENSDARG00000011222	ccdc28b	1.76489	5e-05
ENSDARG00000097089	si:dkeyp-21h4.4	1.76405	1
ENSDARG00000036215	lcp2b	1.76399	5e-05
ENSDARG00000039218	GPR101	1.76348	5e-05
ENSDARG00000077977	wdr27	1.76297	0.027
ENSDARG00000058606	SIK1	1.76232	5e-05
ENSDARG00000012141	papolg	1.76141	5e-05
ENSDARG00000091625	si:dkeyp-67f1.2	1.76114	5e-05
ENSDARG00000096538	si:ch73-118m16.2	1.76047	0.41555
ENSDARG00000095735	si:ch211-271e10.1	1.7595	1
ENSDARG00000079294	or115-15	1.75886	0.0071
ENSDARG00000094437	si:dkey-273g3.1	1.75849	1
ENSDARG00000089881	BX547934.1	1.75821	5e-05
ENSDARG00000092192	si:dkey-114d20.2	1.75807	1
ENSDARG00000092996	si:dkey-222f2.3	1.75787	0.0048
ENSDARG00000093080	si:dkey-163f12.10	1.75776	1
ENSDARG00000096527	si:dkey-18j14.5	1.75739	5e-05
ENSDARG00000062483	lyve1b	1.75736	5e-05
ENSDARG00000069311	zgc:195175	1.75667	0.0021
ENSDARG00000095133	si:ch211-165f21.2	1.75664	1
ENSDARG00000013975	gfra1b	1.75653	5e-05
ENSDARG00000090237	zp2.3	1.7562	1
ENSDARG00000091975	si:ch211-1e14.4	1.75581	0.0673
ENSDARG00000089433	CU570889.1	1.75568	1
ENSDARG00000059682	slc43a3a	1.75546	5e-05
ENSDARG00000093605	si:dkey-13d5.1	1.7554	1
ENSDARG00000093365	si:ch211-226h7.3	1.75519	5e-05
ENSDARG00000095191	si:dkey-57k2.7	1.75496	5e-05
ENSDARG00000087047	CU929328.1	1.75476	0.00175
ENSDARG00000013732	vta1	1.75436	5e-05
ENSDARG00000095891	si:ch73-30l9.1	1.75417	0.00015
ENSDARG00000094527	si:ch211-262h13.4	1.7539	1
ENSDARG00000061011	hlfb	1.75335	5e-05
ENSDARG00000002728	kiss1ra	1.75273	5e-05
ENSDARG00000093933	si:ch211-215p11.4	1.75213	1
ENSDARG00000045957	gpr65	1.75184	0.0055
ENSDARG00000095315	si:ch211-212c13.9	1.75179	1
ENSDARG00000074748	BX005421.4	1.75154	1
ENSDARG00000088881	si:dkeyp-69b9.3	1.75148	5e-05
ENSDARG00000002971	phc1	1.75137	5e-05
ENSDARG00000089007	si:ch211-207e19.16	1.7513	1
ENSDARG00000078003	fbxl3a	1.75114	5e-05
ENSDARG00000093016	si:dkey-170g11.2	1.75071	1
ENSDARG00000089429	si:dkey-205h13.2	1.74851	5e-05
ENSDARG00000076642	si:dkeyp-109b10.5	1.74812	0.0002
ENSDARG00000078234	si:dkey-253d23.12	1.74811	5e-05
ENSDARG00000078324	prdm16	1.74632	5e-05
ENSDARG00000095638	si:dkey-284p5.3	1.74625	0.00125
ENSDARG00000094643	ms4a17c.1	1.74615	0.00135
ENSDARG00000034092	ENSDARG00000034092	1.74509	0.0004
ENSDARG00000076117	STARD5	1.74462	5e-05
ENSDARG00000095666	si:ch73-106k19.4	1.74397	0.10785
ENSDARG00000056909	EGFR (1 of 2)	1.74349	0.1523
ENSDARG00000062352	sema4ab	1.74176	5e-05
ENSDARG00000035530	BX323557.1	1.74135	1
ENSDARG00000093036	si:ch211-284e13.3	1.7405	1
ENSDARG00000016421	crygm1	1.74048	0.0023
ENSDARG00000096073	ENSDARG00000096073	1.74014	0.1049
ENSDARG00000077393	CR352230.1	1.73909	1
ENSDARG00000053559	tspan3b	1.7385	5e-05
ENSDARG00000041092	pgpep1l	1.73846	0.0019
ENSDARG00000086254	HHLA2 (3 of 4)	1.73812	5e-05
ENSDARG00000089918	rtn4r	1.73811	5e-05
ENSDARG00000094077	ENSDARG00000094077	1.73784	5e-05
ENSDARG00000079647	muc13b	1.73658	5e-05
ENSDARG00000068593	ENSDARG00000068593	1.73571	1
ENSDARG00000040574	ENSDARG00000040574	1.7354	5e-05
ENSDARG00000087293	ENSDARG00000087293	1.7353	1
ENSDARG00000087674	si:ch1073-127d16.1	1.73473	5e-05
ENSDARG00000017720	ENSDARG00000017720	1.7323	5e-05
ENSDARG00000092074	hcst	1.73188	0.00015
ENSDARG00000093111	si:ch211-209l18.2	1.73168	0.00015
ENSDARG00000090348	pcdh2ab5	1.73149	5e-05
ENSDARG00000083894	SNORA65	1.7293	0.51515
ENSDARG00000095513	si:ch211-238p8.23	1.72917	1
ENSDARG00000097660	trappc2	1.72869	0.0006
ENSDARG00000052528	camk2n1b	1.72759	0.25015
ENSDARG00000068566	olfcq19	1.72753	1
ENSDARG00000092292	si:dkey-43b14.6	1.72753	1
ENSDARG00000034466	ENSDARG00000034466	1.72739	1
ENSDARG00000055395	foxq1b	1.72709	5e-05
ENSDARG00000097279	si:ch73-274k23.3	1.72675	1
ENSDARG00000097130	si:dkey-67n17.2	1.72656	1
ENSDARG00000086616	CABZ01093075.1	1.7263	1
ENSDARG00000089782	FP102192.1	1.7262	0.00025
ENSDARG00000037598	prf1.5	1.7261	5e-05
ENSDARG00000053702	il2rgb	1.7259	0.00155
ENSDARG00000092623	si:dkey-183n20.8p	1.72535	0.00075
ENSDARG00000093414	si:dkey-50i6.5	1.72534	5e-05
ENSDARG00000087698	ENSDARG00000087698	1.72439	5e-05
ENSDARG00000017209	CABZ01041105.1	1.72313	5e-05
ENSDARG00000094614	si:dkeyp-69b9.2	1.72305	0.0003
ENSDARG00000076302	DTX4 (1 of 2)	1.72299	5e-05
ENSDARG00000091000	si:dkeyp-44b5.1	1.72193	1
ENSDARG00000025106	ppp3cb	1.72142	5e-05
ENSDARG00000036903	irak1bp1	1.7214	5e-05
ENSDARG00000090424	camk2n2	1.72115	5e-05
ENSDARG00000020497	rab7	1.72094	5e-05
ENSDARG00000067806	zgc:158432	1.72032	5e-05
ENSDARG00000017490	cel.1	1.72031	5e-05
ENSDARG00000087910	DACT3 (1 of 2)	1.72024	5e-05
ENSDARG00000063319	SQLE	1.71986	5e-05
ENSDARG00000045137	ENSDARG00000045137	1.71978	1
ENSDARG00000097262	si:ch211-255f14.2	1.71936	5e-05
ENSDARG00000051954	si:ch73-106k19.2	1.71872	0.00845
ENSDARG00000091817	CR391998.1	1.71824	5e-05
ENSDARG00000044336	si:ch211-218m3.16	1.71753	1
ENSDARG00000045677	opn1sw1	1.71693	5e-05
ENSDARG00000097647	si:ch73-281f12.1	1.7168	0.00115
ENSDARG00000060103	cpeb3	1.71672	5e-05
ENSDARG00000070792	lrrc15	1.71649	5e-05
ENSDARG00000089794	si:dkeyp-101e12.1	1.71625	0.002
ENSDARG00000027360	si:ch211-106h11.3	1.71615	5e-05
ENSDARG00000070537	stmn2b	1.71598	5e-05
ENSDARG00000037266	myoz2b	1.71595	5e-05
ENSDARG00000078578	fam222bb	1.71588	5e-05
ENSDARG00000074921	FAM117B (2 of 2)	1.71497	5e-05
ENSDARG00000093686	si:rp71-36a1.2	1.71452	5e-05
ENSDARG00000079528	hivep1	1.71349	5e-05
ENSDARG00000011197	ugt2b3	1.71294	5e-05
ENSDARG00000091961	pth1b	1.7129	5e-05
ENSDARG00000073755	pcdh1g22	1.71267	5e-05
ENSDARG00000038918	drd1b	1.71143	5e-05
ENSDARG00000033020	ppcdc	1.71137	5e-05
ENSDARG00000071272	ncoa6	1.70996	5e-05
ENSDARG00000097412	si:ch211-11n16.3	1.70963	5e-05
ENSDARG00000057052	dscaml1	1.70737	5e-05
ENSDARG00000079868	FUT9 (14 of 16)	1.70711	1
ENSDARG00000069998	si:ch211-145b13.6	1.70664	5e-05
ENSDARG00000070868	CFAP126	1.7064	5e-05
ENSDARG00000025428	socs3a	1.70625	5e-05
ENSDARG00000009262	FAR2	1.70559	5e-05
ENSDARG00000058673	si:rp71-40n14.7	1.70512	0.2489
ENSDARG00000096213	si:dkey-92j16.2	1.70466	1
ENSDARG00000052656	si:ch211-193e13.5	1.70454	0.0003
ENSDARG00000001572	prf1.3	1.70416	1
ENSDARG00000070473	parp6b	1.7038	0.2765
ENSDARG00000090679	ENSDARG00000090679	1.70359	5e-05
ENSDARG00000074695	mertk	1.70355	5e-05
ENSDARG00000008796	her5	1.70349	1
ENSDARG00000015657	zgc:77112	1.70317	5e-05
ENSDARG00000076076	crtc1b	1.70286	0.0515
ENSDARG00000069189	si:dkey-242h9.3	1.70275	5e-05
ENSDARG00000091513	C1H3orf70 (2 of 2)	1.70267	5e-05
ENSDARG00000090202	RBM11	1.70264	0.00575
ENSDARG00000097247	si:dkey-19d21.2	1.70248	0.0004
ENSDARG00000092528	si:ch211-281g2.2	1.70191	0.2601
ENSDARG00000092018	RNF214 (1 of 2)	1.7016	5e-05
ENSDARG00000012347	nacad	1.70091	5e-05
ENSDARG00000087623	si:dkey-119g10.5	1.70083	0.00155
ENSDARG00000008075	illr4	1.6981	0.00235
ENSDARG00000090882	si:rp71-36a1.5	1.69632	0.0049
ENSDARG00000039411	cep68	1.69626	5e-05
ENSDARG00000094135	si:ch211-51n3.1	1.696	1
ENSDARG00000041974	BRK1	1.69425	5e-05
ENSDARG00000086098	ERRFI1 (2 of 2)	1.69378	5e-05
ENSDARG00000091321	CLNK	1.69201	0.0033
ENSDARG00000037357	WIPI1 (1 of 2)	1.69187	5e-05
ENSDARG00000094526	ksr2	1.69185	5e-05
ENSDARG00000068542	si:dkey-181m19.16	1.69096	1
ENSDARG00000069696	LRIF1 (1 of 2)	1.69039	5e-05
ENSDARG00000089839	si:ch211-278p9.4	1.68981	0.0011
ENSDARG00000045268	tectb	1.68938	5e-05
ENSDARG00000090730	C4BPB (3 of 3)	1.68938	5e-05
ENSDARG00000079229	ZNF414	1.68877	5e-05
ENSDARG00000097910	si:dkeyp-7a3.3	1.68827	1
ENSDARG00000043443	kcnj13	1.68802	5e-05
ENSDARG00000041569	ces2	1.68715	5e-05
ENSDARG00000033949	fbxo16	1.68714	0.25365
ENSDARG00000087353	CABZ01057633.1	1.68657	0.0011
ENSDARG00000086633	or111-3	1.68515	5e-05
ENSDARG00000095143	si:ch211-218m3.18	1.68501	1
ENSDARG00000089374	MKRN2OS (2 of 2)	1.68422	0.01
ENSDARG00000093537	si:ch211-223f3.1	1.68386	1
ENSDARG00000096065	TRIM14 (24 of 26)	1.68362	1
ENSDARG00000036751	nitr10b	1.68312	1
ENSDARG00000038386	ascl1a	1.68263	5e-05
ENSDARG00000091854	or109-1	1.68194	1
ENSDARG00000012539	dnase1	1.68164	5e-05
ENSDARG00000036548	s1pr2	1.68147	5e-05
ENSDARG00000087057	ftr34	1.68121	0.00895
ENSDARG00000089664	CU993820.1	1.68035	0.2338
ENSDARG00000037883	prcp	1.6799	5e-05
ENSDARG00000087067	CABZ01073069.1	1.67937	0.0042
ENSDARG00000087063	si:ch73-236c18.3	1.6789	1
ENSDARG00000086256	ENSDARG00000086256	1.67879	5e-05
ENSDARG00000056498	crp	1.67784	5e-05
ENSDARG00000060495	ENSDARG00000060495	1.67645	5e-05
ENSDARG00000058089	rprd2a	1.67609	5e-05
ENSDARG00000078824	si:ch211-66e2.3	1.67594	5e-05
ENSDARG00000094002	si:dkey-25o1.5	1.67535	0.0008
ENSDARG00000089079	ENSDARG00000089079	1.6753	5e-05
ENSDARG00000088828	paqr8	1.67517	0.00125
ENSDARG00000015991	ENSDARG00000015991	1.67333	0.0029
ENSDARG00000097600	si:ch211-66h3.4	1.67326	0.01585
ENSDARG00000042811	fgf1b	1.67275	0.0001
ENSDARG00000077871	si:ch211-87l2.1	1.6724	5e-05
ENSDARG00000097378	si:dkey-81l17.7	1.67233	0.4936
ENSDARG00000077227	FBXL6	1.67195	0.16395
ENSDARG00000037099	IRS2	1.6712	5e-05
ENSDARG00000000779	sly1	1.67064	5e-05
ENSDARG00000070578	edn2	1.66945	5e-05
ENSDARG00000092422	si:ch211-130h14.6	1.6692	1
ENSDARG00000077316	MB21D2 (1 of 2)	1.66818	5e-05
ENSDARG00000093454	si:dkey-199m13.6	1.66801	0.00025
ENSDARG00000062478	ACKR3 (2 of 2)	1.66739	5e-05
ENSDARG00000039344	tctex1d1	1.66603	0.00095
ENSDARG00000057159	ankrd29	1.666	5e-05
ENSDARG00000092626	zgc:174931	1.66564	0.00075
ENSDARG00000077094	si:ch73-286h23.3	1.66472	1
ENSDARG00000038011	cyth4a	1.66451	5e-05
ENSDARG00000094484	si:dkeyp-4f2.5	1.66451	1
ENSDARG00000088293	DOC2B	1.6641	5e-05
ENSDARG00000097109	si:ch211-139o14.2	1.66393	1
ENSDARG00000097393	si:dkeyp-77c4.2	1.66361	1
ENSDARG00000024306	zbed4	1.66328	5e-05
ENSDARG00000036125	nitr13	1.66247	1
ENSDARG00000079428	zgc:174696	1.66124	5e-05
ENSDARG00000095842	si:dkey-278k10.5	1.66097	1
ENSDARG00000092172	si:dkey-96n2.1	1.66049	5e-05
ENSDARG00000019526	agfg1b	1.66016	5e-05
ENSDARG00000043271	morc3b	1.65927	1
ENSDARG00000093707	si:dkey-273g18.1	1.65922	1
ENSDARG00000096906	si:dkey-7i4.24	1.65922	1
ENSDARG00000057586	sall3b	1.65894	5e-05
ENSDARG00000078558	si:dkey-22i16.10	1.65877	1
ENSDARG00000091733	ENSDARG00000091733	1.65807	1
ENSDARG00000097507	si:dkey-14d8.23	1.65717	5e-05
ENSDARG00000067872	TRIM29 (36 of 87)	1.65715	0.00195
ENSDARG00000091614	CR848032.2	1.6571	5e-05
ENSDARG00000056771	cfhl1	1.65693	5e-05
ENSDARG00000092239	si:dkey-242k1.4	1.6569	0.00485
ENSDARG00000056481	vat1	1.6568	5e-05
ENSDARG00000088025	ENSDARG00000088025	1.65625	1
ENSDARG00000057253	si:dkey-236a14.13	1.6562	1
ENSDARG00000052630	pvrl1b	1.6557	5e-05
ENSDARG00000017602	ccng2	1.65485	5e-05
ENSDARG00000002795	meis3	1.65464	5e-05
ENSDARG00000086912	crygm2d18	1.65444	5e-05
ENSDARG00000053005	cd22	1.65388	0.0001
ENSDARG00000055332	si:dkey-28d5.11	1.65345	1
ENSDARG00000092786	cfhl5	1.65267	5e-05
ENSDARG00000003836	tmem63ba	1.65255	5e-05
ENSDARG00000091672	si:rp71-1f1.5	1.65238	0.02685
ENSDARG00000044338	or115-7	1.65203	0.00775
ENSDARG00000079986	si:ch211-250k18.8	1.65197	1
ENSDARG00000007842	MCHR2 (1 of 2)	1.65185	1
ENSDARG00000079661	FFAR2 (4 of 5)	1.6512	1
ENSDARG00000090470	CR388143.1	1.65031	0.0833
ENSDARG00000017314	CELA1 (1 of 7)	1.65026	5e-05
ENSDARG00000092476	si:rp71-1f1.4	1.64972	0.00545
ENSDARG00000056092	ENSDARG00000056092	1.64892	5e-05
ENSDARG00000071651	si:dkey-19a16.13	1.64888	0.1806
ENSDARG00000007982	onecut1	1.64887	5e-05
ENSDARG00000038979	VOPP1 (1 of 2)	1.6487	5e-05
ENSDARG00000055550	CABZ01041682.1	1.64851	5e-05
ENSDARG00000056697	msxa	1.64825	5e-05
ENSDARG00000092419	vtg7	1.64823	1
ENSDARG00000078875	adm2b	1.64804	0.0017
ENSDARG00000045867	si:dkey-61f9.2	1.64751	1
ENSDARG00000091334	BX511252.1	1.64751	1
ENSDARG00000095751	C20H6orf58 (2 of 2)	1.64719	0.24245
ENSDARG00000088329	CR556710.1	1.64646	0.00795
ENSDARG00000069626	CU855820.1	1.64437	1
ENSDARG00000058650	dpm3	1.64349	5e-05
ENSDARG00000096954	si:dkeyp-67f1.1	1.64343	5e-05
ENSDARG00000055415	zp2l1	1.64286	1
ENSDARG00000021982	sh3bp2	1.64278	5e-05
ENSDARG00000079111	ACTC1 (2 of 2)	1.64269	5e-05
ENSDARG00000045671	ifng1-1	1.64221	1
ENSDARG00000087818	CR381673.2	1.64175	0.01185
ENSDARG00000053340	si:ch211-138g9.3	1.6403	1
ENSDARG00000089356	AL929276.2	1.64014	1
ENSDARG00000096830	si:ch211-147g22.3	1.63987	5e-05
ENSDARG00000093124	scpp8	1.63963	5e-05
ENSDARG00000074633	GPR35 (1 of 3)	1.63889	5e-05
ENSDARG00000089993	ENSDARG00000089993	1.63859	1
ENSDARG00000091169	TOR4A (4 of 4)	1.63829	1
ENSDARG00000093808	si:ch211-215m21.10	1.63822	1
ENSDARG00000076287	ENSDARG00000076287	1.63819	1
ENSDARG00000096625	ENSDARG00000096625	1.63784	0.0108
ENSDARG00000025914	si:dkey-190g11.3	1.63743	0.0002
ENSDARG00000001437	slc2a1a	1.63674	5e-05
ENSDARG00000095476	si:ch211-277g23.4	1.63597	1
ENSDARG00000096765	si:dkey-206f10.7	1.63596	1
ENSDARG00000026805	CR847844.1	1.63471	5e-05
ENSDARG00000037916	cdk5r1a	1.63434	5e-05
ENSDARG00000060715	plod3	1.63422	1
ENSDARG00000096704	si:dkey-11c5.12	1.63374	1
ENSDARG00000078817	rnf165b	1.63313	5e-05
ENSDARG00000094668	si:ch211-51a19.5	1.63254	0.4463
ENSDARG00000060350	APOD (3 of 3)	1.63206	5e-05
ENSDARG00000075664	si:ch1073-429i10.1	1.63194	5e-05
ENSDARG00000090200	PRDM6 (2 of 2)	1.63129	0.0636
ENSDARG00000055011	CR558302.1	1.6311	1
ENSDARG00000088080	si:dkey-34o23.3	1.631	1
ENSDARG00000005780	npy8br	1.63043	5e-05
ENSDARG00000087855	si:ch211-209n20.3	1.62956	0.0019
ENSDARG00000008049	si:dkey-42i9.4	1.6292	5e-05
ENSDARG00000096712	si:dkey-193p11.2	1.62789	0.30675
ENSDARG00000053049	AMFR (2 of 2)	1.62771	5e-05
ENSDARG00000071393	nploc4	1.62726	5e-05
ENSDARG00000095965	si:ch211-268b13.5	1.6271	0.0521
ENSDARG00000035018	thy1	1.6267	5e-05
ENSDARG00000094225	si:dkey-28d5.7	1.62627	1
ENSDARG00000075299	AAED1	1.62616	5e-05
ENSDARG00000095909	si:ch211-253b18.3	1.6261	0.00015
ENSDARG00000093445	si:dkey-153k10.7	1.62593	0.01865
ENSDARG00000076170	pcsk1nl	1.62543	5e-05
ENSDARG00000036864	slc34a2b	1.62488	5e-05
ENSDARG00000067820	ncana	1.62429	5e-05
ENSDARG00000053820	pcmtd2	1.62335	0.00105
ENSDARG00000042189	si:ch211-59c24.1	1.62303	5e-05
ENSDARG00000097202	si:ch211-141i4.3	1.62278	1
ENSDARG00000076070	DLGAP2 (2 of 3)	1.62256	5e-05
ENSDARG00000090399	CABZ01066439.2	1.6222	5e-05
ENSDARG00000087185	CABZ01069006.1	1.622	5e-05
ENSDARG00000088692	si:dkey-56m15.9	1.61881	0.0001
ENSDARG00000087091	CR762475.2	1.61835	1
ENSDARG00000092883	si:dkey-193b15.5	1.61794	0.0714
ENSDARG00000086949	BX571954.1	1.6177	5e-05
ENSDARG00000094702	si:dkey-61n16.5	1.61738	5e-05
ENSDARG00000042293	ca4b	1.61669	5e-05
ENSDARG00000088337	wu:fc34e06	1.61668	5e-05
ENSDARG00000055539	epdl2	1.61662	5e-05
ENSDARG00000097462	si:dkey-119o24.7	1.61641	0.51905
ENSDARG00000043033	CU896691.1	1.61618	0.0008
ENSDARG00000094085	si:dkeyp-79c2.1	1.61567	5e-05
ENSDARG00000067688	si:dkeyp-101e12.1	1.61501	0.1872
ENSDARG00000088316	LRRC69	1.61446	0.00915
ENSDARG00000094719	si:dkeyp-1h4.9	1.61445	5e-05
ENSDARG00000097364	si:dkey-175d9.3	1.61334	1
ENSDARG00000020133	jdp2	1.61303	5e-05
ENSDARG00000089500	AL935128.1	1.61286	0.0144
ENSDARG00000094230	si:dkey-211g8.4	1.6128	1
ENSDARG00000041586	dhx40	1.61187	5e-05
ENSDARG00000036106	rgs18	1.61069	5e-05
ENSDARG00000043997	cyp2x8	1.61053	5e-05
ENSDARG00000074011	FAM196A (1 of 3)	1.61021	5e-05
ENSDARG00000011594	smarcb1b	1.60978	5e-05
ENSDARG00000093000	si:dkeyp-77c8.2	1.60958	0.4777
ENSDARG00000096836	si:ch211-247l22.4	1.60905	0.16325
ENSDARG00000087761	or122-1	1.60875	1
ENSDARG00000097574	si:ch211-160m12.2	1.60875	0.03285
ENSDARG00000096622	si:dkey-9c18.4	1.60865	1
ENSDARG00000097444	CTXN1 (2 of 2)	1.6073	5e-05
ENSDARG00000090768	zgc:173556	1.60713	1
ENSDARG00000095060	or127-1	1.60612	1
ENSDARG00000087241	ucn3l	1.60601	0.00225
ENSDARG00000079556	C2CD4C (1 of 2)	1.60592	5e-05
ENSDARG00000097689	si:ch211-79k12.3	1.60551	0.03175
ENSDARG00000077998	nitr3a	1.60476	1
ENSDARG00000046087	brd2b	1.60423	5e-05
ENSDARG00000071528	si:dkey-8o9.1	1.60379	1
ENSDARG00000077157	SYNPO2 (1 of 2)	1.60363	5e-05
ENSDARG00000061147	zfp64	1.60297	5e-05
ENSDARG00000097088	si:dkey-60d5.3	1.6028	5e-05
ENSDARG00000078123	SLITRK3 (2 of 2)	1.60213	5e-05
ENSDARG00000078007	BX936298.1	1.60196	1
ENSDARG00000031427	calm3b	1.60137	5e-05
ENSDARG00000038089	TMEM114	1.60095	0.00295
ENSDARG00000040668	lrtomt	1.60095	0.0004
ENSDARG00000097392	si:dkeyp-91h6.3	1.6004	1
ENSDARG00000058836	BX004785.1	1.59956	0.0136
ENSDARG00000057827	CU467865.1	1.59909	1
ENSDARG00000092912	si:ch211-3o3.7	1.59905	1
ENSDARG00000041176	scn2b	1.59899	5e-05
ENSDARG00000004199	spam1	1.59879	5e-05
ENSDARG00000093269	si:ch73-62b13.1	1.59836	5e-05
ENSDARG00000096374	si:dkey-45d16.8	1.59822	1
ENSDARG00000094344	ENSDARG00000094344	1.59797	1
ENSDARG00000075504	ENSDARG00000075504	1.59753	5e-05
ENSDARG00000095292	si:ch211-212i14.2	1.5964	1
ENSDARG00000091572	BX005234.1	1.59622	0.00085
ENSDARG00000087215	CABZ01085394.1	1.59583	1
ENSDARG00000007018	ms4a17a.6	1.59546	0.3308
ENSDARG00000052879	si:ch73-207h17.1	1.5949	1
ENSDARG00000052893	rx3	1.59468	5e-05
ENSDARG00000093476	si:dkey-175d9.2	1.59439	0.01185
ENSDARG00000032465	slc1a8b	1.59402	5e-05
ENSDARG00000089841	ENSDARG00000089841	1.59367	5e-05
ENSDARG00000056559	ccz1	1.59363	5e-05
ENSDARG00000002097	si:dkeyp-52c3.7	1.5932	1
ENSDARG00000086248	kcnj1a.3	1.5928	5e-05
ENSDARG00000092329	si:dkey-156j15.1	1.59264	0.0074
ENSDARG00000073735	TRIM29 (44 of 87)	1.59224	5e-05
ENSDARG00000057322	tmem47	1.59158	5e-05
ENSDARG00000079456	si:ch211-149a19.3	1.59133	5e-05
ENSDARG00000088066	U3	1.59038	0.17095
ENSDARG00000075372	im:7141269	1.59016	5e-05
ENSDARG00000094050	si:dkeyp-79f12.7	1.58895	0.03465
ENSDARG00000073893	dnase2	1.58844	5e-05
ENSDARG00000087122	BX511061.2	1.58801	5e-05
ENSDARG00000037656	si:ch1073-417l11.1	1.58738	5e-05
ENSDARG00000077211	or112-1	1.58724	0.0022
ENSDARG00000005616	bfb	1.58661	5e-05
ENSDARG00000011818	batf	1.58598	0.5093
ENSDARG00000091136	zgc:174259	1.58521	5e-05
ENSDARG00000085826	Telomerase-vert	1.58478	5e-05
ENSDARG00000095094	fxyd6	1.58433	5e-05
ENSDARG00000010146	cpa2	1.58393	0.0004
ENSDARG00000037056	zte38	1.58331	1
ENSDARG00000055216	tuba1c	1.5832	5e-05
ENSDARG00000003927	cldn12	1.583	5e-05
ENSDARG00000092602	BX546499.2	1.58263	0.002
ENSDARG00000016570	prlra	1.58261	5e-05
ENSDARG00000086127	BX572619.2	1.58228	1
ENSDARG00000039238	CACNG4 (1 of 2)	1.58218	1
ENSDARG00000088059	CR293520.1	1.58204	5e-05
ENSDARG00000089948	ENDOD1 (13 of 13)	1.58196	0.1736
ENSDARG00000008772	cacng1	1.58169	5e-05
ENSDARG00000097442	si:dkey-77f5.15	1.58125	0.0792
ENSDARG00000088679	CABZ01034702.1	1.58079	0.201
ENSDARG00000057527	MEF2A (2 of 2)	1.58008	5e-05
ENSDARG00000070627	si:dkey-43a14.3	1.57972	0.0394
ENSDARG00000097771	si:dkey-250i3.4	1.57939	1
ENSDARG00000095582	CR759907.4	1.57917	0.04345
ENSDARG00000095208	si:dkey-30j22.3	1.57887	0.0017
ENSDARG00000038720	si:ch211-14a17.7	1.57795	1
ENSDARG00000070171	errfi1	1.5779	5e-05
ENSDARG00000053665	gabrg2	1.57767	5e-05
ENSDARG00000077557	nitr5	1.57736	0.01815
ENSDARG00000095186	si:dkey-14d8.9	1.5772	0.5173
ENSDARG00000096948	im:7143333	1.57703	0.00315
ENSDARG00000086946	TOX2 (2 of 2)	1.57686	0.00015
ENSDARG00000092918	si:dkey-52h13.1	1.57646	0.00035
ENSDARG00000089858	COBLL1 (2 of 2)	1.5759	5e-05
ENSDARG00000054253	sobpa	1.57547	5e-05
ENSDARG00000098038	trim108	1.57406	1
ENSDARG00000095283	ENSDARG00000095283	1.57383	5e-05
ENSDARG00000093601	si:ch211-108c17.3	1.57329	0.00015
ENSDARG00000007358	cxcr3.1	1.57292	5e-05
ENSDARG00000093186	si:dkey-30j10.5	1.5729	5e-05
ENSDARG00000067536	cd180	1.5727	5e-05
ENSDARG00000060368	syn1	1.57246	5e-05
ENSDARG00000014106	cfl2	1.57172	5e-05
ENSDARG00000059483	tead1b	1.57136	5e-05
ENSDARG00000010420	ndrg1b	1.57128	5e-05
ENSDARG00000094059	BHMG1	1.57125	1
ENSDARG00000090589	ENSDARG00000090589	1.57056	1
ENSDARG00000032836	pvalb5	1.57029	5e-05
ENSDARG00000044182	stau1	1.57019	5e-05
ENSDARG00000091988	si:dkey-164n2.1	1.56951	0.2647
ENSDARG00000095321	si:dkey-9l20.3	1.56916	5e-05
ENSDARG00000087245	CR847844.3	1.56896	5e-05
ENSDARG00000075375	zgc:171501	1.56828	0.00465
ENSDARG00000038366	cyp2k18	1.56794	5e-05
ENSDARG00000067599	CR936371.2	1.56748	0.02725
ENSDARG00000086215	GPR156	1.56723	5e-05
ENSDARG00000077862	si:dkey-169i5.4	1.56711	0.0251
ENSDARG00000086969	CR774179.1	1.56638	0.30145
ENSDARG00000054207	st8sia7.1p	1.56613	1
ENSDARG00000040286	ubl7b	1.56603	5e-05
ENSDARG00000071088	gpr128	1.56564	1
ENSDARG00000090721	prdm2a	1.56527	5e-05
ENSDARG00000044613	c1qa	1.56492	0.0005
ENSDARG00000094639	si:ch211-223g7.1	1.56484	1
ENSDARG00000088517	CR388206.1	1.56467	5e-05
ENSDARG00000097184	si:dkey-225n22.7	1.56445	1
ENSDARG00000093848	si:dkey-5n7.1	1.56441	1
ENSDARG00000020708	mdkb	1.5644	5e-05
ENSDARG00000076419	si:dkeyp-117b11.2	1.56374	5e-05
ENSDARG00000036626	sema6ba	1.56344	5e-05
ENSDARG00000096902	si:ch211-180n24.3	1.56301	0.36095
ENSDARG00000093060	si:dkey-94a14.1	1.56277	1
ENSDARG00000090846	CT573236.2	1.5623	1
ENSDARG00000036094	PIAS1 (1 of 2)	1.56215	5e-05
ENSDARG00000086999	BX571760.1	1.56215	1
ENSDARG00000068233	CD53	1.56183	5e-05
ENSDARG00000003420	chrna5	1.56147	5e-05
ENSDARG00000001859	dbx1b	1.56145	5e-05
ENSDARG00000089097	si:dkey-254e13.12	1.56102	0.02205
ENSDARG00000062401	znf319	1.5607	5e-05
ENSDARG00000079937	pcdh2g5	1.55991	5e-05
ENSDARG00000023768	mfsd4a	1.5599	5e-05
ENSDARG00000086791	si:ch211-209n20.57	1.55988	0.00175
ENSDARG00000033042	ptprja	1.55971	0.0015
ENSDARG00000039005	trappc1	1.55922	5e-05
ENSDARG00000077817	cxxc4	1.55896	5e-05
ENSDARG00000076565	GPR151	1.55801	5e-05
ENSDARG00000054952	si:dkey-34o23.2	1.55728	1
ENSDARG00000093368	si:ch73-348k23.1	1.55711	1
ENSDARG00000033735	ncf1	1.55702	5e-05
ENSDARG00000086574	si:dkey-146c18.1	1.55694	0.0153
ENSDARG00000093181	si:dkey-95f11.6	1.55687	0.03255
ENSDARG00000067711	parvg	1.55509	5e-05
ENSDARG00000070049	si:ch73-366i20.1	1.55476	1
ENSDARG00000089722	C1S (3 of 3)	1.55458	1
ENSDARG00000042296	dlx5a	1.55308	5e-05
ENSDARG00000087499	si:dkey-264f17.2	1.55281	5e-05
ENSDARG00000040250	si:ch211-132g1.1	1.5527	0.25465
ENSDARG00000088058	BX119909.1	1.55093	1
ENSDARG00000087236	ENSDARG00000087236	1.55088	5e-05
ENSDARG00000092341	si:rp71-3c13.3	1.55071	1
ENSDARG00000006712	wipf2b	1.55018	5e-05
ENSDARG00000038587	CU929150.1	1.54955	0.11495
ENSDARG00000033556	PCDH11Y	1.54929	5e-05
ENSDARG00000074195	si:ch73-338o16.3	1.54924	5e-05
ENSDARG00000093616	si:dkey-199l1.1	1.5463	1
ENSDARG00000078757	A2ML1 (11 of 12)	1.54613	5e-05
ENSDARG00000003127	zgc:123105	1.546	5e-05
ENSDARG00000097107	si:ch211-113h16.1	1.54589	0.1025
ENSDARG00000097001	si:ch73-233c7.1	1.54576	0.0146
ENSDARG00000077651	BX927317.3	1.54567	1
ENSDARG00000059347	calml4b	1.54563	0.0674
ENSDARG00000096986	si:dkey-14d8.22	1.54546	5e-05
ENSDARG00000052121	rag2	1.54505	0.0396
ENSDARG00000094879	si:dkey-277m11.2	1.54501	5e-05
ENSDARG00000095056	si:dkey-105n5.3	1.54489	1
ENSDARG00000035773	CABZ01086220.1	1.54471	5e-05
ENSDARG00000077096	fndc7	1.54443	5e-05
ENSDARG00000096492	TRIM14 (26 of 26)	1.54442	1
ENSDARG00000086186	CABZ01035108.1	1.54429	1
ENSDARG00000060837	trpc5b	1.54385	5e-05
ENSDARG00000027399	CABZ01076533.1	1.5437	1
ENSDARG00000095275	ENSDARG00000095275	1.5437	5e-05
ENSDARG00000063914	mt-nd3	1.54352	5e-05
ENSDARG00000039777	ss18l2	1.54244	5e-05
ENSDARG00000077540	f2rl1.2	1.54185	5e-05
ENSDARG00000059138	ENSDARG00000059138	1.54172	0.01875
ENSDARG00000011929	plp1b	1.54156	5e-05
ENSDARG00000045854	fgf23	1.54152	5e-05
ENSDARG00000069620	BX323882.1	1.54132	5e-05
ENSDARG00000095503	si:dkey-114b16.1	1.54105	1
ENSDARG00000055476	CR352329.1	1.54062	5e-05
ENSDARG00000045353	MSC	1.54	0.001
ENSDARG00000077706	CT025887.1	1.53988	1
ENSDARG00000078349	BX324215.3	1.53966	5e-05
ENSDARG00000015770	fam175b	1.53867	0.0002
ENSDARG00000097009	si:ch73-166o21.2	1.53857	1
ENSDARG00000095171	si:ch73-106n3.1	1.53811	1
ENSDARG00000045190	ch25h	1.53801	5e-05
ENSDARG00000095468	ENSDARG00000095468	1.53775	1
ENSDARG00000094434	si:dkey-203a12.2	1.5367	1
ENSDARG00000002046	btr29	1.53576	1
ENSDARG00000032317	tox	1.53553	5e-05
ENSDARG00000054879	six3b	1.53538	5e-05
ENSDARG00000071374	lrrtm2	1.53526	0.3006
ENSDARG00000041159	CT027762.1	1.53505	1
ENSDARG00000092757	CR407594.2	1.53495	0.00535
ENSDARG00000078688	FRS3	1.53417	5e-05
ENSDARG00000093785	taar17a	1.53374	1
ENSDARG00000003077	si:ch73-111m19.2	1.53356	5e-05
ENSDARG00000088038	ugt2b6	1.53325	5e-05
ENSDARG00000041550	si:dkey-14a7.2	1.53294	1
ENSDARG00000019142	FAM185A	1.53289	5e-05
ENSDARG00000068812	tlr7	1.53273	5e-05
ENSDARG00000087118	si:dkey-202n8.1	1.53258	0.05125
ENSDARG00000092335	si:dkey-60a16.4	1.53204	1
ENSDARG00000098049	si:ch211-160d20.6	1.5319	5e-05
ENSDARG00000086869	CABZ01040055.1	1.53142	5e-05
ENSDARG00000053110	pkib	1.53098	5e-05
ENSDARG00000090193	si:ch73-286h23.4	1.53088	5e-05
ENSDARG00000093950	si:dkey-83m22.8	1.5308	1
ENSDARG00000068969	TNFRSF14 (3 of 12)	1.52974	5e-05
ENSDARG00000094310	si:ch211-255g12.6	1.52955	5e-05
ENSDARG00000097484	si:ch211-134a4.6	1.52878	1
ENSDARG00000002259	ca15c	1.52852	5e-05
ENSDARG00000088111	CU929417.2	1.52816	5e-05
ENSDARG00000095818	si:ch1073-504d15.3	1.52779	0.36885
ENSDARG00000059115	fbxo7	1.52776	5e-05
ENSDARG00000068681	crfb1	1.52768	5e-05
ENSDARG00000098010	si:ch211-127b16.1	1.52725	0.26605
ENSDARG00000045289	gpr137c	1.52699	5e-05
ENSDARG00000027587	ENSDARG00000027587	1.52648	0.00785
ENSDARG00000035602	dao.1	1.52589	1
ENSDARG00000086199	PRKD2 (1 of 3)	1.52503	5e-05
ENSDARG00000079824	ninj2	1.5247	5e-05
ENSDARG00000095149	si:dkey-16p19.3	1.52469	1
ENSDARG00000075012	glra2	1.5239	5e-05
ENSDARG00000092704	BX072532.3	1.52382	5e-05
ENSDARG00000086319	BSN (3 of 3)	1.52344	5e-05
ENSDARG00000054254	taar18a	1.5228	1
ENSDARG00000077269	SGIP1 (1 of 2)	1.52263	5e-05
ENSDARG00000086917	crygm2d2	1.52259	5e-05
ENSDARG00000068024	nitr1j	1.52258	1
ENSDARG00000087204	AL807829.1	1.52229	0.0795
ENSDARG00000095233	si:dkeyp-51g9.4	1.52223	5e-05
ENSDARG00000096382	neu3.1	1.52207	5e-05
ENSDARG00000012840	alg9	1.52173	5e-05
ENSDARG00000056374	noxo1b	1.52146	5e-05
ENSDARG00000075248	zgc:172133	1.52116	1
ENSDARG00000095065	SAMD9L	1.52085	0.0006
ENSDARG00000041706	vgll2a	1.52054	5e-05
ENSDARG00000089352	zp3.2	1.51975	1
ENSDARG00000054734	or116-1	1.51941	1
ENSDARG00000092036	si:dkey-230i18.1	1.51909	1
ENSDARG00000068939	XAF1	1.51878	0.0293
ENSDARG00000091929	or126-1	1.51875	1
ENSDARG00000069464	cox7a1	1.51843	5e-05
ENSDARG00000093983	si:ch211-285d14.3	1.51837	0.2129
ENSDARG00000097716	si:dkey-86k10.8	1.51673	0.00625
ENSDARG00000093498	C10H5orf30	1.51669	0.0603
ENSDARG00000092244	BX005085.4	1.51618	5e-05
ENSDARG00000070795	eaf1	1.51596	5e-05
ENSDARG00000078832	si:dkey-73p2.4	1.51557	0.01245
ENSDARG00000091756	insm1a	1.51553	5e-05
ENSDARG00000097904	si:dkey-125i20.2	1.51513	5e-05
ENSDARG00000090107	CR974475.2	1.5141	0.0002
ENSDARG00000074869	si:ch1073-291c23.2	1.51404	5e-05
ENSDARG00000095393	si:dkey-114b16.5	1.51393	0.0093
ENSDARG00000095237	ENSDARG00000095237	1.51291	1
ENSDARG00000092922	si:dkey-207j16.8	1.51257	0.19425
ENSDARG00000097957	si:ch73-239g21.2	1.5125	1
ENSDARG00000079930	si:dkeyp-68b7.5	1.51249	5e-05
ENSDARG00000061665	hcn2b	1.51209	5e-05
ENSDARG00000089799	si:ch73-41e3.7	1.51193	0.3633
ENSDARG00000086306	CABZ01073174.1	1.51182	5e-05
ENSDARG00000061383	serpinf2b	1.51144	5e-05
ENSDARG00000095836	si:dkey-208b15.2	1.51136	1
ENSDARG00000053779	si:ch211-218m3.13	1.5113	1
ENSDARG00000076771	A2ML1 (8 of 12)	1.51056	1
ENSDARG00000009953	med14	1.51012	5e-05
ENSDARG00000091968	si:dkey-50i6.6	1.50908	5e-05
ENSDARG00000079010	si:dkey-7i4.5	1.50907	0.00035
ENSDARG00000040332	crfb2	1.50852	5e-05
ENSDARG00000013224	phc2b	1.50734	5e-05
ENSDARG00000095951	si:ch211-222h17.9	1.50684	1
ENSDARG00000068698	psenen	1.50652	5e-05
ENSDARG00000094559	zgc:174855	1.50652	1
ENSDARG00000092225	si:dkeyp-13a3.10	1.50552	5e-05
ENSDARG00000091958	si:ch211-141e20.6	1.50545	1
ENSDARG00000091785	hel_dr4	1.50494	0.02955
ENSDARG00000037555	atoh8	1.50482	5e-05
ENSDARG00000011723	C2H5orf22	1.50442	5e-05
ENSDARG00000055070	C13H10orf32	1.50391	5e-05
ENSDARG00000052895	htra3a	1.50349	0.0012
ENSDARG00000089211	BX005223.5	1.50342	0.01495
ENSDARG00000059121	EFEMP1 (1 of 2)	1.50314	1
ENSDARG00000097693	si:ch211-248a14.8	1.50272	5e-05
ENSDARG00000056339	STK31	1.50189	1
ENSDARG00000069363	C13H10orf53	1.50026	0.0207
ENSDARG00000061240	cbln4	1.50015	5e-05
ENSDARG00000092328	si:ch73-346o4.2	1.49991	1
ENSDARG00000093335	si:ch211-153l6.3	1.4999	1
ENSDARG00000097839	si:ch211-235i11.6	1.49978	5e-05
ENSDARG00000092294	ENSDARG00000092294	1.49974	1
ENSDARG00000079290	si:ch211-162k9.5	1.49972	1
ENSDARG00000069715	foxi2	1.49966	5e-05
ENSDARG00000041715	bco2b	1.49942	5e-05
ENSDARG00000053279	apln	1.49909	5e-05
ENSDARG00000051935	dok1b	1.49907	5e-05
ENSDARG00000079914	stoml3a	1.49902	5e-05
ENSDARG00000015293	fam110a	1.49876	5e-05
ENSDARG00000036090	pard6gb	1.498	5e-05
ENSDARG00000016448	vtg3	1.49787	1
ENSDARG00000096140	si:dkeyp-4f2.2	1.49719	0.3248
ENSDARG00000093030	si:dkey-220o10.3	1.49698	1
ENSDARG00000027491	uros	1.49697	5e-05
ENSDARG00000094770	CT583625.3	1.4969	0.4812
ENSDARG00000070497	bicc1b	1.49675	5e-05
ENSDARG00000093623	si:ch211-222e20.7	1.49608	0.02015
ENSDARG00000076171	znf827	1.49603	5e-05
ENSDARG00000074285	si:ch73-335m24.2	1.49537	0.079
ENSDARG00000042465	MTHFS	1.49481	0.0803
ENSDARG00000091361	si:ch211-12n8.3	1.49473	0.0009
ENSDARG00000091580	CU570987.2	1.49426	0.0767
ENSDARG00000097044	si:dkey-14d8.24	1.49333	0.00165
ENSDARG00000018643	igf2a	1.49302	5e-05
ENSDARG00000030163	si:dkeyp-57f11.1	1.49215	1
ENSDARG00000071463	zgc:154125	1.49215	5e-05
ENSDARG00000088602	CABZ01063868.1	1.49212	1
ENSDARG00000043816	st6galnac1.2	1.49193	0.19035
ENSDARG00000076274	TNFSF14	1.49171	0.006
ENSDARG00000094494	CR926879.1	1.49122	1
ENSDARG00000092247	si:ch211-200o3.1	1.4899	0.3527
ENSDARG00000086133	SERINC3	1.48964	5e-05
ENSDARG00000069439	ptgdsa	1.48949	5e-05
ENSDARG00000071667	si:dkey-222f2.7	1.48874	0.00065
ENSDARG00000094670	si:dkey-270e21.7	1.48865	1
ENSDARG00000057679	sh2b1	1.48833	5e-05
ENSDARG00000094571	arl11l	1.48817	0.1618
ENSDARG00000079876	C2CD4C (2 of 2)	1.48812	5e-05
ENSDARG00000037713	pcnp	1.48772	5e-05
ENSDARG00000097519	si:ch211-241e1.6	1.48667	1
ENSDARG00000011703	clock	1.48627	5e-05
ENSDARG00000086877	mhc1zaa	1.48619	5e-05
ENSDARG00000074739	slitrk3b	1.48592	5e-05
ENSDARG00000011727	b9d1	1.48533	0.0008
ENSDARG00000058047	pafah1b3	1.48514	5e-05
ENSDARG00000087099	si:ch73-106k19.5	1.48495	0.0122
ENSDARG00000041645	A2ML1 (2 of 12)	1.48476	5e-05
ENSDARG00000036428	EMP3 (1 of 2)	1.48446	5e-05
ENSDARG00000056541	nr0b1	1.48415	5e-05
ENSDARG00000079553	si:ch211-149p10.2	1.48298	0.00025
ENSDARG00000087724	ENSDARG00000087724	1.48292	5e-05
ENSDARG00000079355	flrt2	1.48252	5e-05
ENSDARG00000062933	cmip	1.48249	5e-05
ENSDARG00000078208	ENSDARG00000078208	1.48239	0.0117
ENSDARG00000095422	si:ch211-198f4.4	1.48169	1
ENSDARG00000097467	si:dkey-221l21.2	1.48149	5e-05
ENSDARG00000093418	GPR82	1.48143	0.01565
ENSDARG00000036394	pop7	1.48065	5e-05
ENSDARG00000095643	si:dkey-253d23.3	1.48049	0.01435
ENSDARG00000056924	sap130a	1.48041	5e-05
ENSDARG00000055278	cfb	1.48003	5e-05
ENSDARG00000088979	COBLL1 (1 of 2)	1.47983	5e-05
ENSDARG00000044577	chst8	1.4795	5e-05
ENSDARG00000093753	si:ch211-133l5.5	1.47899	0.0141
ENSDARG00000079263	ENSDARG00000079263	1.47842	0.00135
ENSDARG00000061641	ankrd34bb	1.47812	0.0001
ENSDARG00000013598	tnfb	1.47804	5e-05
ENSDARG00000032631	LTB4R (1 of 2)	1.47772	5e-05
ENSDARG00000094023	si:dkeyp-79f4.1	1.47762	0.0004
ENSDARG00000005154	aspa	1.47756	5e-05
ENSDARG00000021555	park2	1.47687	5e-05
ENSDARG00000062208	prrt1	1.4768	5e-05
ENSDARG00000005150	tbx20	1.4767	5e-05
ENSDARG00000059130	gata1b	1.47641	1
ENSDARG00000093752	rimbp2	1.47533	0.59825
ENSDARG00000077670	ENSDARG00000077670	1.47532	1
ENSDARG00000000474	tnni1a	1.47522	0.08415
ENSDARG00000090286	serpina1	1.47385	5e-05
ENSDARG00000070368	casp6l2	1.4737	0.037
ENSDARG00000097770	si:ch211-167j9.4	1.47367	5e-05
ENSDARG00000075676	FNDC7 (1 of 7)	1.47362	5e-05
ENSDARG00000007276	ela3l	1.47349	5e-05
ENSDARG00000094103	si:dkey-14o1.18	1.47313	1
ENSDARG00000042989	si:dkeyp-84f3.5	1.4731	5e-05
ENSDARG00000090038	BX248410.2	1.47283	1
ENSDARG00000071543	SHISA4 (3 of 3)	1.47264	0.01865
ENSDARG00000077903	zgc:194551	1.47264	5e-05
ENSDARG00000076229	mkl1b	1.47232	5e-05
ENSDARG00000092411	si:dkey-228b19.6	1.47226	1
ENSDARG00000097019	dhrs13b	1.47205	0.0006
ENSDARG00000078561	lrig2	1.47192	5e-05
ENSDARG00000077244	setd1bb	1.47183	1
ENSDARG00000061717	CABZ01075242.1	1.47125	0.0011
ENSDARG00000074974	CEP192	1.4712	5e-05
ENSDARG00000020286	zgc:123107	1.47105	0.0018
ENSDARG00000057026	ran	1.47088	5e-05
ENSDARG00000073675	tlr8b	1.47047	0.001
ENSDARG00000025788	chp2	1.46957	5e-05
ENSDARG00000091013	ENSDARG00000091013	1.46926	5e-05
ENSDARG00000076878	fam196ab	1.46761	5e-05
ENSDARG00000090743	BX000703.2	1.46716	1
ENSDARG00000091778	si:dkey-86k10.4	1.46691	0.001
ENSDARG00000091411	si:ch211-214p13.9	1.46672	0.00035
ENSDARG00000056427	auts2	1.46639	5e-05
ENSDARG00000079047	CABZ01061496.1	1.46639	1
ENSDARG00000091216	or111-10	1.46608	1
ENSDARG00000091299	CU681855.1	1.46604	0.07715
ENSDARG00000019360	sec23b	1.46602	5e-05
ENSDARG00000092858	si:ch1073-126c3.2	1.46602	5e-05
ENSDARG00000094497	si:dkeyp-46h3.4	1.46575	1
ENSDARG00000086766	CABZ01086927.1	1.4656	0.026
ENSDARG00000063254	r3hdm4	1.46527	5e-05
ENSDARG00000095509	si:dkeyp-91h9.1	1.46527	5e-05
ENSDARG00000041030	or111-1	1.46498	0.00385
ENSDARG00000095802	C20H2orf71	1.46457	5e-05
ENSDARG00000024229	ubl7a	1.46448	5e-05
ENSDARG00000043798	ms4a17a.1	1.46447	0.13975
ENSDARG00000087977	ENSDARG00000087977	1.46446	5e-05
ENSDARG00000077665	si:dkey-236a14.6	1.4642	1
ENSDARG00000092551	si:dkey-56e3.2	1.46327	0.00015
ENSDARG00000089237	ENSDARG00000089237	1.46292	5e-05
ENSDARG00000098012	ITGAE (2 of 2)	1.46234	5e-05
ENSDARG00000041980	fam26f	1.46228	5e-05
ENSDARG00000030394	prf1.1	1.46201	1
ENSDARG00000086522	zp2.5	1.46182	1
ENSDARG00000042810	or128-10	1.46168	0.0199
ENSDARG00000077288	si:ch211-188c16.1	1.46154	0.0001
ENSDARG00000038006	osr2	1.45997	5e-05
ENSDARG00000075055	ggt1l2.1	1.45935	1
ENSDARG00000097911	si:ch73-170l17.2	1.45934	0.01135
ENSDARG00000036833	upp2	1.45907	5e-05
ENSDARG00000011163	sema3fa	1.45906	5e-05
ENSDARG00000095151	si:ch211-249g19.12	1.45819	1
ENSDARG00000095783	si:dkey-249d8.1	1.45792	5e-05
ENSDARG00000093545	si:dkeyp-20e4.3	1.45779	1
ENSDARG00000093338	si:ch211-15j21.2	1.45705	0.02435
ENSDARG00000077643	lypd6b	1.45687	5e-05
ENSDARG00000097445	si:dkey-195m11.8	1.45657	5e-05
ENSDARG00000035553	cx27.5	1.45637	5e-05
ENSDARG00000075829	kiss1	1.45562	0.0133
ENSDARG00000059535	LRRTM4 (1 of 4)	1.45543	5e-05
ENSDARG00000071499	si:ch211-260d11.1	1.455	0.0455
ENSDARG00000086023	CABZ01088061.1	1.45499	5e-05
ENSDARG00000039099	zgc:113413	1.45487	5e-05
ENSDARG00000061432	zgc:194330	1.45463	0.00025
ENSDARG00000043032	tlr1	1.4546	5e-05
ENSDARG00000053563	si:ch73-56d11.4	1.45458	0.0355
ENSDARG00000036584	st8sia5	1.45454	5e-05
ENSDARG00000091003	il34	1.45424	1
ENSDARG00000057062	wu:fc13c02	1.45358	5e-05
ENSDARG00000097113	si:dkey-74i1.5	1.45331	0.0197
ENSDARG00000069025	si:ch211-283g2.2	1.45302	0.00205
ENSDARG00000088315	si:ch211-103f14.3	1.45298	5e-05
ENSDARG00000038072	ptx4	1.45264	0.4174
ENSDARG00000096128	si:dkey-233e3.5	1.45249	0.00105
ENSDARG00000063180	dock3	1.45243	0.0004
ENSDARG00000057241	tnfsf10	1.45233	5e-05
ENSDARG00000016181	trim33	1.45231	5e-05
ENSDARG00000010782	zgc:55621	1.4523	0.00985
ENSDARG00000045427	si:dkey-96n2.3	1.45224	0.5605
ENSDARG00000097093	si:ch211-273k1.5	1.45204	1
ENSDARG00000014039	TDRD15	1.45172	0.01195
ENSDARG00000075539	snphb	1.45145	5e-05
ENSDARG00000062494	BX294190.1	1.45133	0.0001
ENSDARG00000083784	SNORD22	1.45115	0.2344
ENSDARG00000056175	scrt2	1.45109	5e-05
ENSDARG00000078060	syt7b	1.45103	5e-05
ENSDARG00000017164	vent	1.45091	1
ENSDARG00000018521	or115-1	1.45072	0.0043
ENSDARG00000097536	si:dkey-197a4.1	1.45066	5e-05
ENSDARG00000094443	ENSDARG00000094443	1.45009	0.04005
ENSDARG00000093465	si:ch73-7i4.3	1.45008	1
ENSDARG00000093890	si:dkey-203c4.2	1.45004	1
ENSDARG00000092892	TNFRSF14 (9 of 12)	1.44975	0.0045
ENSDARG00000040502	MICALL1 (1 of 3)	1.44969	1
ENSDARG00000097080	si:ch73-181m17.1	1.44957	0.6361
ENSDARG00000039596	CABZ01031613.1	1.44938	0.08575
ENSDARG00000045038	tekt3	1.44883	5e-05
ENSDARG00000052450	hspb2	1.44859	5e-05
ENSDARG00000033508	CR396586.1	1.44833	0.0001
ENSDARG00000094350	si:ch211-187g4.1	1.44828	1
ENSDARG00000039935	SIM2	1.44814	0.0008
ENSDARG00000091208	CABZ01072585.1	1.44751	5e-05
ENSDARG00000044023	si:rp71-40n14.1	1.44698	0.0123
ENSDARG00000041358	lgi3	1.44685	5e-05
ENSDARG00000097842	ENSDARG00000097842	1.44581	5e-05
ENSDARG00000094133	si:dkey-9i23.11	1.44571	5e-05
ENSDARG00000077257	timd4	1.44548	5e-05
ENSDARG00000037144	cpb2	1.44534	5e-05
ENSDARG00000007791	ppp2r1a	1.44487	5e-05
ENSDARG00000077069	srgn	1.44466	5e-05
ENSDARG00000018312	RELL1	1.44409	5e-05
ENSDARG00000077230	ZBED1 (4 of 10)	1.44397	1
ENSDARG00000037790	pvalb8	1.44326	5e-05
ENSDARG00000090464	taar14h	1.44323	0.19075
ENSDARG00000063684	ppm1h	1.44317	5e-05
ENSDARG00000088745	MFAP4 (4 of 14)	1.44308	5e-05
ENSDARG00000051934	kxd1	1.44305	5e-05
ENSDARG00000095553	lenep	1.44303	5e-05
ENSDARG00000079488	zgc:195282	1.4429	5e-05
ENSDARG00000095744	si:dkey-269i1.4	1.44263	1
ENSDARG00000089720	CABZ01077218.1	1.44201	5e-05
ENSDARG00000090914	AL929286.1	1.44154	5e-05
ENSDARG00000096574	ENSDARG00000096574	1.44062	1
ENSDARG00000076269	zgc:172131	1.4406	5e-05
ENSDARG00000078429	vtg4	1.44028	1
ENSDARG00000030154	PAK7 (1 of 2)	1.44002	5e-05
ENSDARG00000079700	si:dkey-276l13.6	1.43885	5e-05
ENSDARG00000094128	si:dkeyp-10a3.2	1.43877	5e-05
ENSDARG00000090439	ENSDARG00000090439	1.43739	5e-05
ENSDARG00000053345	si:ch73-211l2.1	1.43726	0.00025
ENSDARG00000096488	ENSDARG00000096488	1.4362	5e-05
ENSDARG00000087628	BX571954.1	1.43541	1
ENSDARG00000096541	si:dkey-121b10.8	1.4354	0.47665
ENSDARG00000093188	si:dkey-75a21.2	1.43536	5e-05
ENSDARG00000093580	si:ch211-238e22.7	1.43484	1
ENSDARG00000057649	satb1a	1.43481	5e-05
ENSDARG00000096009	si:dkey-153k10.14	1.4347	1
ENSDARG00000091266	si:ch211-71m22.5	1.43397	0.0489
ENSDARG00000091160	ENSDARG00000091160	1.43365	0.01055
ENSDARG00000069792	crygm2d5	1.43213	5e-05
ENSDARG00000091103	CRISP3	1.4321	5e-05
ENSDARG00000012986	adal	1.4318	5e-05
ENSDARG00000089840	CABZ01053219.1	1.43139	0.00105
ENSDARG00000010252	jak3	1.43134	5e-05
ENSDARG00000045557	socs2	1.4305	5e-05
ENSDARG00000094480	si:ch211-132a5.4	1.43041	1
ENSDARG00000093783	C5H3orf30	1.43025	0.00055
ENSDARG00000077193	nags	1.4301	5e-05
ENSDARG00000079074	FRMPD1 (1 of 6)	1.4297	5e-05
ENSDARG00000097502	si:ch211-183b15.5	1.42963	1
ENSDARG00000071699	ids	1.42962	5e-05
ENSDARG00000069796	zgc:113100	1.42926	5e-05
ENSDARG00000069282	bbc3	1.42911	5e-05
ENSDARG00000096609	si:dkey-29f10.2	1.42882	0.22785
ENSDARG00000087741	asb14	1.4284	5e-05
ENSDARG00000056915	si:ch211-237l4.6	1.42828	5e-05
ENSDARG00000058962	txnl4b	1.42828	5e-05
ENSDARG00000062382	snapin	1.42797	5e-05
ENSDARG00000014697	KCNJ10B	1.42712	5e-05
ENSDARG00000018542	hapln4	1.42692	5e-05
ENSDARG00000062608	pcdh1g2	1.42643	5e-05
ENSDARG00000073999	TAPT1 (2 of 2)	1.42613	5e-05
ENSDARG00000070774	irgf1	1.42572	5e-05
ENSDARG00000077877	si:dkey-14o18.1	1.42527	1
ENSDARG00000071394	foxq2	1.42515	5e-05
ENSDARG00000063614	SKOR2	1.4248	5e-05
ENSDARG00000097943	si:dkey-229p15.6	1.42471	0.4225
ENSDARG00000055400	ENSDARG00000055400	1.42456	0.0001
ENSDARG00000095448	ftr30	1.42452	0.0011
ENSDARG00000060976	CREBBP (1 of 3)	1.42442	0.13325
ENSDARG00000016765	scamp3	1.42427	5e-05
ENSDARG00000091911	htt	1.42348	1
ENSDARG00000094500	si:ch211-238e22.4	1.42348	0.02105
ENSDARG00000086016	si:ch1073-181h11.4	1.42304	1
ENSDARG00000097146	si:ch211-248a16.3	1.42279	0.0243
ENSDARG00000096952	si:rp71-62i8.2	1.42268	1
ENSDARG00000070478	amn1	1.42248	5e-05
ENSDARG00000089229	ENSDARG00000089229	1.4222	5e-05
ENSDARG00000096521	si:dkey-4p15.7	1.42217	0.50795
ENSDARG00000074001	crygmxl2	1.42138	5e-05
ENSDARG00000096130	si:dkey-14o6.10	1.42134	1
ENSDARG00000060018	C14H5orf24 (1 of 2)	1.4208	5e-05
ENSDARG00000069246	rxfp3.3a3	1.4206	0.0003
ENSDARG00000097058	si:ch211-60j9.3	1.4205	0.4645
ENSDARG00000079791	si:ch211-176g6.2	1.42	0.0001
ENSDARG00000068965	nrip1a	1.41939	5e-05
ENSDARG00000002165	psme1	1.41848	5e-05
ENSDARG00000018146	gpx1a	1.41674	5e-05
ENSDARG00000076586	csf2rb	1.4161	5e-05
ENSDARG00000086449	si:dkey-247i3.4	1.41599	0.07095
[truncated: 30,630 more rows]
