# Supplementary material for: Dual Transcriptomics of Host-Pathogen Interaction of Cystic Fibrosis Isolate Pseudomonas aeruginosa PASS1 With Zebrafish
Source: Front Cell Infect Microbiol. 2018 Nov 22;8:406. doi: 10.3389/fcimb.2018.00406 (PMC6262203; doi:10.3389/fcimb.2018.00406)
Supplement: Supplementary file 3 [file Table_3.xlsx]

## Sheet: Sheet1
S3 Table. GO annotations of upregulated genes of zebrafish infected with PASS1 compared to zebrafish mock-infected with phosphate buffered saline in DAVID tool
Term	Count	P-Value	Benjamini
regulation of metabolic process	251	7e-07	0.0024
regulation of macromolecule metabolic process	242	1.3e-06	0.0021
regulation of cellular metabolic process	241	1.8e-06	0.0021
regulation of transcription, DNA-templated	180	2.1e-06	0.0018
regulation of nucleic acid-templated transcription	180	2.2e-06	0.0015
regulation of RNA biosynthetic process	180	2.4e-06	0.0014
regulation of primary metabolic process	241	2.5e-06	0.0012
regulation of biological process	560	2.6e-06	0.0011
biological regulation	595	3.8e-06	0.0014
regulation of cellular process	540	3.9e-06	0.0013
G-protein coupled receptor signaling pathway	110	4.4e-06	0.0013
regulation of immune system process	36	4.8e-06	0.0013
regulation of RNA metabolic process	182	4.8e-06	0.0012
negative regulation of protein phosphorylation	18	7.2e-06	0.0017
nucleic acid-templated transcription	187	7.3e-06	0.0016
response to organic substance	91	8e-06	0.0017
RNA biosynthetic process	187	8.7e-06	0.0017
regulation of nucleobase-containing compound metabolic process	186	9.9e-06	0.0019
immune response	67	1.1e-05	0.002
negative regulation of phosphorylation	18	1.6e-05	0.0027
regulation of gene expression	197	2e-05	0.0033
regulation of transcription from RNA polymerase II promoter	76	2.5e-05	0.0039
response to chemical	137	2.6e-05	0.0038
cell communication	337	3.8e-05	0.0054
signal transduction	314	4.2e-05	0.0056
negative regulation of protein kinase activity	15	4.9e-05	0.0063
immune system process	102	5.2e-05	0.0065
transcription, DNA-templated	142	5.3e-05	0.0064
positive regulation of immune system process	26	5.6e-05	0.0066
regulation of cellular macromolecule biosynthetic process	189	6.9e-05	0.0078
negative regulation of kinase activity	15	7.3e-05	0.0079
inflammatory response	27	8.8e-05	0.0093
regulation of nitrogen compound metabolic process	195	9.6e-05	0.0098
nucleobase-containing compound biosynthetic process	200	0.0001	0.01
regulation of macromolecule biosynthetic process	189	0.00011	0.01
single organism signaling	326	0.00011	0.01
regulation of biosynthetic process	193	0.00012	0.011
activation of immune response	20	0.00013	0.012
signaling	329	0.00013	0.011
response to endogenous stimulus	54	0.00016	0.013
aromatic compound biosynthetic process	203	0.00016	0.013
heterocycle biosynthetic process	203	0.00017	0.014
regulation of cellular biosynthetic process	191	0.00017	0.014
organic cyclic compound biosynthetic process	207	0.00019	0.014
regulation of protein phosphorylation	38	0.00021	0.016
negative regulation of phosphate metabolic process	19	0.00023	0.017
negative regulation of phosphorus metabolic process	19	0.00023	0.017
negative regulation of transferase activity	15	0.00026	0.018
positive regulation of immune response	20	0.00036	0.025
response to stimulus	415	0.00038	0.026
transcription from RNA polymerase II promoter	57	0.00038	0.026
cellular response to cytokine stimulus	20	0.0004	0.026
regulation of phosphorylation	39	0.00042	0.027
negative regulation of protein modification process	18	0.00048	0.03
response to cytokine	21	0.0005	0.031
regulation of immune response	22	0.00068	0.041
cellular response to organic substance	65	0.00084	0.049
cytokine-mediated signaling pathway	19	0.00087	0.051
positive regulation of response to stimulus	51	0.00099	0.056
regulation of protein kinase activity	22	0.0011	0.061
regulation of phosphate metabolic process	42	0.0012	0.066
regulation of phosphorus metabolic process	42	0.0012	0.066
defense response	45	0.0012	0.065
negative regulation of STAT cascade	10	0.0013	0.066
negative regulation of JAK-STAT cascade	10	0.0013	0.066
cellular response to chemical stimulus	78	0.0014	0.075
positive regulation of biological process	123	0.0015	0.075
negative regulation of macromolecule metabolic process	61	0.0016	0.078
neuropeptide signaling pathway	14	0.0016	0.077
negative regulation of response to stimulus	39	0.0022	0.11
cellular response to endogenous stimulus	44	0.0024	0.11
regulation of kinase activity	22	0.0024	0.11
lymphocyte aggregation	11	0.0027	0.12
T cell aggregation	11	0.0027	0.12
leukocyte cell-cell adhesion	11	0.0027	0.12
leukocyte aggregation	11	0.0027	0.12
T cell activation	11	0.0027	0.12
cellular response to stimulus	340	0.0027	0.12
cell surface receptor signaling pathway	112	0.0029	0.13
negative regulation of metabolic process	62	0.0031	0.13
regulation of STAT cascade	11	0.0031	0.13
regulation of JAK-STAT cascade	11	0.0031	0.13
negative regulation of signaling	33	0.0035	0.15
negative regulation of cell communication	33	0.0035	0.15
positive regulation of cellular process	106	0.0036	0.15
leukocyte chemotaxis	12	0.0045	0.18
negative regulation of intracellular signal transduction	17	0.0046	0.18
negative regulation of cellular metabolic process	59	0.0047	0.18
regulation of protein modification process	41	0.005	0.19
phospholipase C-activating G-protein coupled receptor signaling pathway	16	0.0053	0.2
response to hormone	26	0.0055	0.2
JAK-STAT cascade	11	0.0055	0.2
STAT cascade	11	0.0055	0.2
immune response-activating signal transduction	15	0.0056	0.2
regulation of T cell activation	6	0.0058	0.21
regulation of leukocyte cell-cell adhesion	6	0.0058	0.21
immune response-regulating signaling pathway	15	0.0068	0.23
regulation of transferase activity	23	0.0068	0.23
regulation of response to stimulus	105	0.0075	0.25
negative regulation of signal transduction	31	0.0078	0.26
negative regulation of biological process	120	0.008	0.26
response to external stimulus	76	0.0084	0.27
apoptotic signaling pathway	17	0.0092	0.29
cellular nitrogen compound biosynthetic process	231	0.0094	0.29
regulation of cell communication	92	0.0099	0.3
G-protein coupled receptor signaling pathway, coupled to cyclic nucleotide second messenger	20	0.01	0.31
3'-UTR-mediated mRNA destabilization	4	0.011	0.31
response to external biotic stimulus	30	0.011	0.31
response to other organism	30	0.011	0.31
leukocyte migration	13	0.011	0.31
sensory perception of smell	17	0.013	0.35
negative regulation of cellular process	112	0.013	0.36
regulation of RNA stability	7	0.013	0.36
brain development	45	0.014	0.37
regulation of signaling	92	0.014	0.37
regulation of cell-cell adhesion	9	0.014	0.37
negative regulation of molecular function	19	0.015	0.38
leukocyte activation	17	0.016	0.4
RNA metabolic process	209	0.016	0.39
negative regulation of immune system process	7	0.016	0.39
optic nerve morphogenesis	4	0.016	0.39
lymphocyte activation	15	0.016	0.39
cellular response to hormone stimulus	23	0.016	0.39
response to biotic stimulus	31	0.017	0.4
regulation of cell proliferation	30	0.017	0.41
cell activation	19	0.018	0.42
positive regulation of cytosolic calcium ion concentration	12	0.018	0.42
immune effector process	17	0.021	0.46
negative regulation of RNA metabolic process	30	0.021	0.46
regulation of mRNA stability	6	0.022	0.47
cellular macromolecule biosynthetic process	232	0.022	0.47
negative regulation of catalytic activity	17	0.022	0.47
head development	46	0.023	0.47
mRNA destabilization	4	0.023	0.47
neutrophil chemotaxis	8	0.023	0.47
multicellular organismal process	324	0.024	0.49
regulation of synaptic plasticity	5	0.025	0.49
response to oxygen-containing compound	28	0.025	0.49
response to organonitrogen compound	17	0.025	0.49
negative regulation of transcription from RNA polymerase II promoter	17	0.025	0.49
negative regulation of RNA biosynthetic process	29	0.025	0.49
negative regulation of nucleic acid-templated transcription	29	0.025	0.49
negative regulation of transcription, DNA-templated	29	0.025	0.49
cell chemotaxis	14	0.026	0.5
regulation of tube size	11	0.026	0.49
regulation of blood vessel size	11	0.026	0.49
defense response to virus	8	0.026	0.5
single organismal cell-cell adhesion	18	0.027	0.51
response to organic cyclic compound	22	0.029	0.53
response to nitrogen compound	20	0.029	0.53
macromolecule biosynthetic process	232	0.03	0.54
RNA destabilization	4	0.031	0.54
trivalent inorganic anion homeostasis	4	0.031	0.54
negative regulation of cellular response to insulin stimulus	4	0.031	0.54
phosphate ion homeostasis	4	0.031	0.54
negative regulation of insulin receptor signaling pathway	4	0.031	0.54
response to lipid	21	0.031	0.54
trans-synaptic signaling	31	0.031	0.54
chemical synaptic transmission	31	0.031	0.54
anterograde trans-synaptic signaling	31	0.031	0.54
positive regulation of nucleic acid-templated transcription	30	0.032	0.55
positive regulation of transcription, DNA-templated	30	0.032	0.55
positive regulation of RNA biosynthetic process	30	0.032	0.55
positive regulation of transcription from RNA polymerase II promoter	22	0.032	0.55
single organism cell adhesion	18	0.033	0.55
synaptic signaling	31	0.033	0.55
positive regulation of intracellular signal transduction	20	0.033	0.55
cation transmembrane transport	35	0.033	0.54
positive regulation of cell development	10	0.036	0.58
MAPK cascade	17	0.036	0.58
signal transduction by protein phosphorylation	17	0.036	0.58
cranial nerve morphogenesis	5	0.037	0.58
granulocyte chemotaxis	8	0.037	0.58
negative regulation of gene expression	42	0.038	0.58
positive regulation of cell communication	32	0.039	0.59
single-multicellular organism process	287	0.04	0.6
positive regulation of signaling	32	0.04	0.6
negative regulation of cellular protein metabolic process	28	0.041	0.61
positive regulation of signal transduction	31	0.041	0.6
vascular process in circulatory system	11	0.043	0.62
negative regulation of nucleobase-containing compound metabolic process	31	0.043	0.61
adenylate cyclase-modulating G-protein coupled receptor signaling pathway	16	0.043	0.61
behavior	18	0.043	0.61
response to peptide	10	0.043	0.61
developmental process	297	0.045	0.63
multi-organism process	39	0.046	0.63
positive regulation of RNA metabolic process	30	0.046	0.63
pectoral fin development	9	0.047	0.63
cellular response to nutrient levels	7	0.048	0.64
cellular response to external stimulus	7	0.048	0.64
cellular response to extracellular stimulus	7	0.048	0.64
regulation of hormone secretion	6	0.048	0.63
lymphocyte migration	6	0.048	0.63
lymphocyte chemotaxis	6	0.048	0.63
detection of chemical stimulus involved in sensory perception	15	0.048	0.63
response to bacterium	21	0.048	0.63
enzyme linked receptor protein signaling pathway	41	0.049	0.64
sensory perception of chemical stimulus	19	0.05	0.64
positive regulation of MAPK cascade	13	0.05	0.64
positive regulation of cell differentiation	13	0.05	0.64
negative regulation of protein metabolic process	28	0.05	0.64
response to peptide hormone	8	0.05	0.64
cellular response to nitrogen starvation	4	0.051	0.64
cellular response to nitrogen levels	4	0.051	0.64
regulation of cellular response to insulin stimulus	4	0.051	0.64
positive regulation of hemopoiesis	4	0.051	0.64
regulation of insulin receptor signaling pathway	4	0.051	0.64
regulation of transmembrane receptor protein serine/threonine kinase signaling pathway	15	0.051	0.64
central nervous system development	54	0.053	0.65
positive regulation of macromolecule biosynthetic process	31	0.053	0.65
eye development	35	0.053	0.65
regulation of hemopoiesis	7	0.053	0.65
gene expression	236	0.055	0.65
neutrophil migration	8	0.056	0.66
cellular response to growth factor stimulus	23	0.057	0.67
response to growth factor	23	0.06	0.68
toll-like receptor signaling pathway	5	0.061	0.69
camera-type eye development	29	0.061	0.68
single-organism behavior	9	0.061	0.68
single-organism developmental process	290	0.061	0.68
innate immune response	22	0.061	0.68
positive regulation of macromolecule metabolic process	54	0.062	0.68
positive regulation of cellular metabolic process	55	0.062	0.68
learning or memory	4	0.062	0.68
learning	4	0.062	0.68
nucleic acid metabolic process	225	0.063	0.68
retina development in camera-type eye	21	0.063	0.68
positive regulation of multicellular organismal process	19	0.063	0.68
detection of chemical stimulus	15	0.064	0.68
cell-cell signaling	54	0.064	0.68
positive regulation of cellular protein metabolic process	28	0.064	0.68
regulation of signal transduction	78	0.065	0.69
response to virus	8	0.067	0.69
granulocyte migration	8	0.067	0.69
regulation of cellular response to growth factor stimulus	14	0.068	0.7
single-organism process	787	0.069	0.7
insulin receptor signaling pathway	6	0.069	0.7
cell migration involved in gastrulation	11	0.071	0.71
digestive system development	15	0.071	0.71
myeloid leukocyte migration	9	0.071	0.71
response to molecule of bacterial origin	9	0.071	0.71
regulation of anatomical structure size	26	0.071	0.71
cellular divalent inorganic cation homeostasis	17	0.072	0.71
response to insulin	7	0.072	0.71
neuron death	7	0.072	0.71
lymphocyte differentiation	7	0.072	0.71
anatomical structure development	291	0.074	0.71
cognition	4	0.075	0.72
DNA catabolic process	4	0.075	0.72
regulation of cytosolic calcium ion concentration	12	0.076	0.72
single-organism cellular process	654	0.076	0.72
regulation of response to stress	18	0.077	0.72
chemokine-mediated signaling pathway	6	0.078	0.72
vasoconstriction	6	0.078	0.72
apoptotic process	45	0.078	0.72
positive regulation of gene expression	31	0.079	0.73
Notch signaling pathway	10	0.079	0.73
unsaturated fatty acid metabolic process	7	0.08	0.73
camera-type eye photoreceptor cell differentiation	5	0.08	0.73
T cell differentiation	5	0.08	0.73
regulation of MAPK cascade	18	0.081	0.73
regulation of cellular protein metabolic process	58	0.083	0.74
positive regulation of nucleobase-containing compound metabolic process	31	0.084	0.74
cellular component disassembly	13	0.085	0.74
regulation of hormone levels	11	0.086	0.74
cellular response to amino acid starvation	3	0.086	0.74
lymphoid lineage cell migration into thymus	3	0.086	0.74
positive regulation of striated muscle cell differentiation	3	0.086	0.74
negative regulation of secretion by cell	3	0.086	0.74
embryonic digestive tract development	3	0.086	0.74
lymphoid lineage cell migration	3	0.086	0.74
cell migration	47	0.086	0.74
cellular response to peptide hormone stimulus	7	0.087	0.74
cellular response to peptide	7	0.087	0.74
ERK1 and ERK2 cascade	7	0.087	0.74
cellular calcium ion homeostasis	16	0.089	0.75
multicellular organism development	263	0.089	0.75
regulation of cell activation	9	0.089	0.75
anion homeostasis	4	0.089	0.75
positive regulation of cellular biosynthetic process	32	0.09	0.75
cellular response to interferon-gamma	5	0.091	0.75
release of sequestered calcium ion into cytosol	5	0.091	0.75
positive regulation of protein metabolic process	28	0.091	0.75
nervous system development	112	0.091	0.75
inorganic cation transmembrane transport	29	0.093	0.76
regulation of ERK1 and ERK2 cascade	7	0.095	0.76
regulation of BMP signaling pathway	9	0.095	0.76
response to steroid hormone	12	0.096	0.76
positive regulation of biosynthetic process	32	0.096	0.76
camera-type eye morphogenesis	16	0.097	0.76
localization of cell	51	0.098	0.76
cell motility	51	0.098	0.76
positive regulation of nitrogen compound metabolic process	32	0.1	0.77
regulation of cell motility	18	0.1	0.77
response to lipopolysaccharide	8	0.1	0.77
