# Supplementary material for: Dual Transcriptomics of Host-Pathogen Interaction of Cystic Fibrosis Isolate Pseudomonas aeruginosa PASS1 With Zebrafish
Source: Front Cell Infect Microbiol. 2018 Nov 22;8:406. doi: 10.3389/fcimb.2018.00406 (PMC6262203; doi:10.3389/fcimb.2018.00406)
Supplement: Supplementary file 4 [file Table_4.xlsx]

## Sheet: Sheet1
S4 Table. GO annotations of downregulated genes of zebrafish infected with PASS1 compared to zebrafish mock-infected with phosphate buffered saline in DAVID tool
Term	Count	P-Value	Benjamini
ncRNA metabolic process	96	3.3e-11	1.6e-07
RNA processing	132	4.2e-10	1e-06
cellular component organization or biogenesis	614	6.4e-10	1e-06
ribonucleoprotein complex biogenesis	84	2e-09	2.3e-06
ncRNA processing	72	1.7e-08	1.6e-05
tRNA metabolic process	51	2.1e-08	1.7e-05
ribosome biogenesis	62	7.7e-08	5.2e-05
cellular component biogenesis	266	1.5e-07	9.2e-05
oxidation-reduction process	166	2.6e-07	0.00014
translational initiation	30	1.4e-06	0.00065
organelle organization	370	1.4e-06	0.0006
cellular component organization	562	1.9e-06	0.00074
rRNA processing	43	3.1e-06	0.0012
rRNA metabolic process	43	6e-06	0.002
chromosome organization	121	6.2e-06	0.002
organonitrogen compound biosynthetic process	195	2e-05	0.006
protein folding	42	2.2e-05	0.0061
organonitrogen compound metabolic process	263	2.9e-05	0.0077
macromolecular complex subunit organization	202	3.2e-05	0.008
peptide metabolic process	135	4.7e-05	0.011
ribosomal small subunit biogenesis	23	4.8e-05	0.011
single-organism metabolic process	407	5.9e-05	0.013
nucleocytoplasmic transport	34	6.9e-05	0.014
nuclear transport	34	6.9e-05	0.014
small molecule metabolic process	195	6.9e-05	0.014
cellular amide metabolic process	153	7.9e-05	0.015
tRNA aminoacylation for protein translation	19	8e-05	0.015
amino acid activation	20	8.4e-05	0.015
tRNA aminoacylation	20	8.4e-05	0.015
maturation of SSU-rRNA	18	0.00011	0.018
oxoacid metabolic process	100	0.00011	0.018
carboxylic acid metabolic process	99	0.00011	0.018
cellular nitrogen compound metabolic process	682	0.00012	0.018
peptide biosynthetic process	117	0.00012	0.018
organic acid metabolic process	107	0.00013	0.018
nitrogen compound metabolic process	719	0.00013	0.018
amide biosynthetic process	126	0.00015	0.021
translation	115	0.00016	0.021
establishment of localization in cell	151	0.00025	0.032
metabolic process	1342	0.00026	0.032
tRNA modification	19	0.00029	0.034
mRNA metabolic process	70	0.00037	0.043
cellular amino acid metabolic process	46	0.0004	0.046
sulfur compound biosynthetic process	21	0.00046	0.051
nuclear export	21	0.00046	0.051
RNA modification	29	0.00054	0.059
covalent chromatin modification	52	0.00075	0.078
muscle structure development	69	0.00076	0.077
heterocycle metabolic process	580	0.0008	0.08
regulation of chromosome organization	22	0.00088	0.085
regulation of muscle contraction	14	0.00092	0.088
actomyosin structure organization	29	0.00093	0.087
DNA repair	62	0.00098	0.09
cellular component assembly	211	0.001	0.093
intracellular transport	115	0.0011	0.095
nucleobase-containing compound metabolic process	566	0.0011	0.093
establishment of localization	467	0.0011	0.094
single-organism organelle organization	182	0.0012	0.096
tRNA processing	27	0.0012	0.095
cellular macromolecular complex assembly	107	0.0012	0.094
protein complex subunit organization	116	0.0012	0.096
macromolecular complex assembly	133	0.0013	0.1
cellular aromatic compound metabolic process	580	0.0015	0.11
organic cyclic compound metabolic process	592	0.0015	0.11
single-organism intracellular transport	43	0.0016	0.12
regulation of muscle system process	14	0.0017	0.12
histone modification	41	0.0019	0.13
transport	455	0.0019	0.13
striated muscle cell differentiation	44	0.002	0.14
protein targeting	42	0.0021	0.14
establishment of protein localization to organelle	36	0.0021	0.14
double-strand break repair	26	0.0022	0.14
ribonucleoprotein complex assembly	33	0.0027	0.17
cellular homeostasis	78	0.0027	0.17
S-adenosylmethionine biosynthetic process	5	0.0027	0.16
sodium ion transport	24	0.0028	0.17
establishment of RNA localization	20	0.003	0.18
protein import	26	0.0031	0.18
cellular response to DNA damage stimulus	74	0.0031	0.18
DNA metabolic process	88	0.0031	0.18
fatty acid beta-oxidation	13	0.0032	0.18
fructose 6-phosphate metabolic process	7	0.0035	0.19
S-adenosylmethionine metabolic process	7	0.0035	0.19
striated muscle cell development	36	0.0035	0.19
protein transport	113	0.0035	0.19
myofibril assembly	22	0.0035	0.19
glycosyl compound metabolic process	52	0.0037	0.19
DNA-templated transcription, initiation	20	0.0037	0.19
cytoskeleton organization	121	0.0038	0.19
muscle cell differentiation	49	0.0039	0.2
sister chromatid segregation	21	0.004	0.2
cellular localization	171	0.004	0.19
protein deacetylation	11	0.0044	0.21
ribosomal large subunit biogenesis	18	0.0045	0.21
RNA localization	21	0.0047	0.22
muscle cell development	38	0.0049	0.22
cellular response to stress	111	0.005	0.23
DNA replication	31	0.0051	0.23
intracellular protein transport	79	0.0054	0.24
establishment of protein localization	116	0.0054	0.24
histone deacetylation	9	0.0056	0.24
regulation of vesicle-mediated transport	36	0.0056	0.24
single-organism cellular localization	73	0.0058	0.25
chromatin organization	80	0.006	0.25
regulation of DNA-templated transcription, elongation	11	0.006	0.25
RNA transport	19	0.006	0.24
nucleic acid transport	19	0.006	0.24
monocarboxylic acid catabolic process	15	0.0061	0.25
metal ion transport	86	0.0062	0.25
DNA conformation change	34	0.0065	0.26
mRNA processing	51	0.0065	0.26
RNA 3'-end processing	14	0.0066	0.26
actin filament-based process	75	0.0067	0.26
positive regulation of RNA polymerase II transcriptional preinitiation complex assembly	5	0.0071	0.27
regulation of RNA polymerase II transcriptional preinitiation complex assembly	5	0.0071	0.27
regulation of translational initiation	13	0.0071	0.27
fatty acid oxidation	13	0.0071	0.27
lipid oxidation	13	0.0071	0.27
mitotic sister chromatid segregation	19	0.0072	0.27
sulfur compound metabolic process	39	0.0074	0.27
chromosome separation	12	0.0076	0.28
maturation of SSU-rRNA from tricistronic rRNA transcript (SSU-rRNA, 5.8S rRNA, LSU-rRNA)	12	0.0076	0.28
proteolysis	177	0.0085	0.3
regulation of biological quality	245	0.0088	0.31
RNA secondary structure unwinding	13	0.0091	0.31
one-carbon metabolic process	13	0.0091	0.31
chromosome segregation	32	0.0094	0.32
cell redox homeostasis	18	0.0096	0.32
regulation of cellular component organization	121	0.0098	0.33
muscle tissue development	39	0.01	0.33
double-strand break repair via homologous recombination	14	0.01	0.34
RNA export from nucleus	14	0.01	0.34
regulation of exocytosis	20	0.01	0.34
nucleic acid metabolic process	488	0.011	0.35
mRNA 3'-end processing	8	0.011	0.34
transcription initiation from RNA polymerase II promoter	10	0.011	0.35
nucleoside metabolic process	48	0.011	0.34
DNA recombination	27	0.011	0.34
nuclear chromosome segregation	26	0.011	0.34
cleavage involved in rRNA processing	9	0.011	0.34
aspartate family amino acid metabolic process	13	0.011	0.34
ribonucleoprotein complex subunit organization	33	0.012	0.34
muscle organ development	36	0.012	0.35
nucleobase-containing compound transport	20	0.012	0.36
DNA topological change	6	0.012	0.35
chromosome condensation	6	0.012	0.35
organic substance catabolic process	160	0.012	0.36
actin cytoskeleton organization	69	0.013	0.36
recombinational repair	14	0.013	0.36
vesicle-mediated transport	121	0.013	0.37
ribonucleoside metabolic process	44	0.014	0.38
striated muscle tissue development	38	0.014	0.38
cellular catabolic process	138	0.014	0.38
fatty acid catabolic process	13	0.014	0.38
muscle system process	26	0.014	0.38
negative regulation of chromosome organization	10	0.015	0.38
chondroitin sulfate proteoglycan biosynthetic process	7	0.015	0.39
postreplication repair	8	0.015	0.4
positive regulation of chromosome organization	8	0.015	0.4
isoprenoid biosynthetic process	8	0.015	0.4
mRNA transport	14	0.016	0.4
calcium ion transport	33	0.016	0.4
catabolic process	161	0.016	0.4
protein processing	23	0.017	0.41
homeostatic process	118	0.017	0.42
purine nucleoside metabolic process	40	0.017	0.42
sarcomere organization	11	0.017	0.42
ribonucleoprotein complex localization	13	0.017	0.42
RNA phosphodiester bond hydrolysis	16	0.017	0.42
cellular macromolecule catabolic process	95	0.018	0.42
protein localization	134	0.018	0.42
localization	553	0.018	0.42
nuclear import	17	0.018	0.42
protein localization to nucleus	17	0.018	0.42
single-organism nuclear import	17	0.018	0.42
protein targeting to nucleus	17	0.018	0.42
protein import into nucleus	17	0.018	0.42
DNA biosynthetic process	10	0.019	0.43
protein complex assembly	97	0.019	0.43
cellular metabolic process	1122	0.019	0.44
protein complex biogenesis	97	0.02	0.44
alpha-amino acid metabolic process	27	0.02	0.45
response to wounding	47	0.02	0.45
wound healing	40	0.02	0.45
establishment of organelle localization	39	0.021	0.45
cellular nitrogen compound catabolic process	33	0.021	0.46
mRNA polyadenylation	7	0.021	0.45
chondroitin sulfate proteoglycan metabolic process	7	0.021	0.45
action potential	11	0.022	0.46
aromatic compound catabolic process	32	0.022	0.46
regulation of transport	78	0.022	0.46
transmembrane transport	156	0.022	0.46
cell surface receptor signaling pathway involved in cell-cell signaling	46	0.023	0.47
regulation of chromatin organization	12	0.024	0.48
RNA splicing	40	0.024	0.48
regulation of histone modification	10	0.024	0.48
retina development in camera-type eye	42	0.024	0.48
organelle localization	42	0.024	0.48
regulation of organelle organization	68	0.024	0.48
regulation of localization	113	0.025	0.49
eye morphogenesis	41	0.025	0.49
Wnt signaling pathway	45	0.025	0.49
regulation of chondrocyte differentiation	5	0.025	0.49
positive regulation of transcription initiation from RNA polymerase II promoter	5	0.025	0.49
regulation of DNA-templated transcription, initiation	5	0.025	0.49
regulation of transcription initiation from RNA polymerase II promoter	5	0.025	0.49
positive regulation of DNA-templated transcription, initiation	5	0.025	0.49
cellular modified amino acid biosynthetic process	9	0.026	0.5
heterocycle catabolic process	32	0.026	0.5
macromolecule deacylation	11	0.027	0.5
protein deacylation	11	0.027	0.5
cell-cell signaling by wnt	45	0.027	0.51
macromolecule catabolic process	102	0.028	0.51
regulation of transcription elongation from RNA polymerase II promoter	8	0.028	0.51
protein peptidyl-prolyl isomerization	8	0.028	0.51
macromolecule localization	165	0.029	0.52
RNA polymerase II transcriptional preinitiation complex assembly	6	0.029	0.52
pseudouridine synthesis	7	0.03	0.53
RNA polyadenylation	7	0.03	0.53
'de novo' pyrimidine nucleobase biosynthetic process	4	0.031	0.54
pyrimidine nucleobase biosynthetic process	4	0.031	0.54
fin development	22	0.031	0.54
methylation	39	0.032	0.54
nucleic acid phosphodiester bond hydrolysis	20	0.032	0.55
transition metal ion homeostasis	15	0.032	0.55
regulation of cellular localization	18	0.033	0.55
mRNA catabolic process	17	0.033	0.55
retina morphogenesis in camera-type eye	24	0.033	0.55
gene expression	502	0.034	0.56
ribonucleoprotein complex export from nucleus	12	0.035	0.57
protein catabolic process	80	0.035	0.56
organelle fusion	29	0.035	0.56
carbohydrate derivative metabolic process	126	0.035	0.56
purine ribonucleoside metabolic process	38	0.036	0.57
anatomical structure homeostasis	20	0.036	0.57
isoprenoid metabolic process	13	0.036	0.57
RNA catabolic process	19	0.037	0.57
regulation of mitotic sister chromatid segregation	8	0.037	0.57
regulation of mitotic sister chromatid separation	8	0.037	0.57
transcription from RNA polymerase I promoter	8	0.037	0.57
mitotic sister chromatid separation	8	0.037	0.57
aspartate family amino acid biosynthetic process	8	0.037	0.57
regulation of calcium ion-dependent exocytosis	14	0.037	0.57
negative regulation of organelle organization	18	0.037	0.57
proteoglycan biosynthetic process	10	0.037	0.57
alpha-amino acid biosynthetic process	15	0.037	0.57
protein maturation	23	0.038	0.57
protein localization to organelle	38	0.038	0.58
muscle contraction	22	0.039	0.58
glycolytic process	11	0.04	0.59
ATP generation from ADP	11	0.04	0.59
cell volume homeostasis	7	0.04	0.59
retrograde vesicle-mediated transport, Golgi to ER	7	0.04	0.59
regulation of nucleocytoplasmic transport	7	0.04	0.59
mitotic nuclear division	35	0.04	0.59
mitotic cell cycle process	51	0.04	0.58
midbrain-hindbrain boundary morphogenesis	5	0.04	0.58
photoreceptor cell differentiation	20	0.041	0.59
organic cyclic compound catabolic process	32	0.041	0.59
positive regulation of histone modification	6	0.041	0.59
central nervous system morphogenesis	6	0.041	0.59
telomere maintenance via telomere lengthening	6	0.041	0.59
maturation of 5.8S rRNA	9	0.042	0.59
regulation of nuclear division	13	0.042	0.6
purine-containing compound metabolic process	54	0.042	0.6
small molecule biosynthetic process	41	0.043	0.6
regulation of regulated secretory pathway	15	0.043	0.6
eye development	69	0.043	0.6
divalent inorganic cation transport	36	0.045	0.61
divalent metal ion transport	36	0.045	0.61
exocytosis	33	0.046	0.62
DNA-templated transcription, elongation	11	0.047	0.63
DNA-dependent DNA replication	17	0.048	0.63
RNA splicing, via transesterification reactions	31	0.05	0.65
cation transport	101	0.051	0.65
inorganic ion transmembrane transport	66	0.051	0.65
regulation of chromosome segregation	9	0.051	0.65
maturation of 5.8S rRNA from tricistronic rRNA transcript (SSU-rRNA, 5.8S rRNA, LSU-rRNA)	7	0.052	0.65
mesenchymal cell development	30	0.052	0.65
calcium ion transmembrane transport	25	0.053	0.66
skeletal muscle tissue development	22	0.053	0.66
appendage development	22	0.053	0.66
protein export from nucleus	4	0.054	0.66
atrial cardiac muscle cell differentiation	4	0.054	0.66
organic substance transport	167	0.054	0.66
transcription elongation from RNA polymerase II promoter	10	0.054	0.66
neural retina development	17	0.054	0.66
skeletal muscle organ development	24	0.055	0.66
carboxylic acid catabolic process	21	0.055	0.66
nucleobase-containing compound catabolic process	26	0.056	0.67
nucleoside monophosphate metabolic process	34	0.056	0.67
connective tissue development	28	0.056	0.67
eye photoreceptor cell differentiation	15	0.056	0.66
cellular water homeostasis	6	0.056	0.66
methionine metabolic process	6	0.056	0.66
protein-DNA complex subunit organization	32	0.057	0.66
calcium ion-regulated exocytosis of neurotransmitter	12	0.057	0.66
cardiac muscle cell differentiation	12	0.057	0.66
nucleotide phosphorylation	13	0.057	0.66
nucleoside diphosphate phosphorylation	13	0.057	0.66
organic substance metabolic process	1193	0.058	0.67
regulation of sister chromatid segregation	8	0.058	0.67
peptidyl-proline modification	8	0.058	0.67
7-methylguanosine RNA capping	5	0.059	0.67
meiotic chromosome separation	5	0.059	0.67
regulation of sprouting angiogenesis	5	0.059	0.67
ribosome localization	5	0.059	0.67
ribosomal subunit export from nucleus	5	0.059	0.67
establishment of ribosome localization	5	0.059	0.67
RNA phosphodiester bond hydrolysis, exonucleolytic	5	0.059	0.67
RNA capping	5	0.059	0.67
purine nucleoside monophosphate metabolic process	31	0.059	0.67
purine ribonucleoside monophosphate metabolic process	31	0.059	0.67
RNA metabolic process	424	0.06	0.67
microtubule-based movement	34	0.061	0.68
nucleobase-containing small molecule metabolic process	68	0.061	0.68
camera-type eye development	56	0.062	0.68
ribonucleoside monophosphate metabolic process	33	0.063	0.69
mesenchymal cell differentiation	31	0.064	0.69
protein complex disassembly	15	0.064	0.69
intracellular protein transmembrane transport	10	0.065	0.69
retina layer formation	10	0.065	0.69
protein transmembrane transport	10	0.065	0.69
regulation of mitotic nuclear division	12	0.066	0.7
nuclear-transcribed mRNA catabolic process, nonsense-mediated decay	7	0.066	0.7
RNA splicing, via transesterification reactions with bulged adenosine as nucleophile	30	0.066	0.7
mRNA splicing, via spliceosome	30	0.066	0.7
DNA packaging	26	0.066	0.7
single-organism catabolic process	62	0.066	0.7
inorganic cation transmembrane transport	58	0.067	0.7
cap-independent translational initiation	3	0.067	0.7
modification-dependent macromolecule catabolic process	65	0.068	0.7
coagulation	17	0.068	0.7
secretion	48	0.068	0.7
glycosyl compound biosynthetic process	22	0.071	0.71
membrane fusion	28	0.072	0.72
nuclear-transcribed mRNA catabolic process	14	0.074	0.73
DNA-templated transcriptional preinitiation complex assembly	6	0.074	0.73
regulation of cartilage development	6	0.074	0.73
positive regulation of chromatin organization	6	0.074	0.73
sodium ion transmembrane transport	9	0.075	0.73
ADP metabolic process	11	0.076	0.74
small molecule catabolic process	28	0.078	0.74
cellular protein catabolic process	74	0.079	0.74
animal organ development	343	0.079	0.74
secretion by cell	44	0.081	0.75
nuclear division	44	0.081	0.75
epithelial cell development	15	0.081	0.75
regulation of establishment of protein localization	15	0.081	0.75
single-organism carbohydrate catabolic process	15	0.081	0.75
rRNA-containing ribonucleoprotein complex export from nucleus	5	0.081	0.75
protein K63-linked ubiquitination	5	0.081	0.75
glomerular filtration	5	0.081	0.75
DNA duplex unwinding	5	0.081	0.75
DNA-dependent DNA replication maintenance of fidelity	5	0.081	0.75
ion transmembrane transport	83	0.082	0.75
spliceosomal snRNP assembly	7	0.082	0.75
regulation of metaphase/anaphase transition of cell cycle	7	0.082	0.75
regulation of mitotic metaphase/anaphase transition	7	0.082	0.75
metaphase/anaphase transition of cell cycle	7	0.082	0.75
glutamine metabolic process	7	0.082	0.75
primary metabolic process	1136	0.083	0.75
response to stress	214	0.083	0.75
protein homooligomerization	20	0.084	0.76
tRNA threonylcarbamoyladenosine metabolic process	4	0.084	0.75
U4 snRNA 3'-end processing	4	0.084	0.75
cellular amino acid biosynthetic process	13	0.085	0.76
membrane depolarization during action potential	8	0.087	0.76
membrane depolarization	8	0.087	0.76
metal ion homeostasis	45	0.087	0.76
endosomal transport	19	0.087	0.76
carbohydrate metabolic process	90	0.087	0.76
blood coagulation	16	0.088	0.76
hemostasis	16	0.088	0.76
purine ribonucleoside diphosphate metabolic process	11	0.088	0.77
ribonucleoside diphosphate metabolic process	11	0.088	0.77
iron ion homeostasis	11	0.088	0.77
purine nucleoside diphosphate metabolic process	11	0.088	0.77
intracellular protein transmembrane import	9	0.088	0.77
protein targeting to mitochondrion	9	0.088	0.77
proteolysis involved in cellular protein catabolic process	73	0.089	0.77
coenzyme metabolic process	36	0.089	0.77
regulation of body fluid levels	18	0.09	0.77
cartilage development	26	0.091	0.77
negative regulation of cellular component organization	26	0.091	0.77
angiogenesis	51	0.093	0.78
extracellular matrix organization	14	0.093	0.78
extracellular structure organization	14	0.093	0.78
response to endoplasmic reticulum stress	17	0.094	0.78
neural crest cell differentiation	27	0.094	0.78
histone H4 acetylation	6	0.094	0.78
vacuole fusion	6	0.094	0.78
heparan sulfate proteoglycan biosynthetic process	6	0.094	0.78
renal filtration	6	0.094	0.78
camera-type eye morphogenesis	30	0.095	0.78
cofactor metabolic process	44	0.095	0.78
protein oligomerization	23	0.096	0.78
nucleoside biosynthetic process	21	0.096	0.78
ribonucleoside biosynthetic process	21	0.096	0.78
response to oxidative stress	16	0.097	0.78
glutamine family amino acid metabolic process	12	0.099	0.79
single-organism membrane organization	59	0.099	0.79
