# Supplementary material for: Dual Transcriptomics of Host-Pathogen Interaction of Cystic Fibrosis Isolate Pseudomonas aeruginosa PASS1 With Zebrafish
Source: Front Cell Infect Microbiol. 2018 Nov 22;8:406. doi: 10.3389/fcimb.2018.00406 (PMC6262203; doi:10.3389/fcimb.2018.00406)
Supplement: Supplementary file 5 [file Table_5.xlsx]

## Sheet: Sheet3
S5 Table: Gene set of upregulated genes shared by Pseudomonas aeruginosa PASS1, Salmonella and Mycobacterium infections in zebrafish embryos*
Gene Identification	Gene	Log2 fold-change	P Value	Category	Functional annotation
ENSDARG00000009779	mcl1a	0.975405	5e-05	1A	apoptosis
ENSDARG00000008049	si:dkey-42i9.4	1.6292	5e-05	1B	apoptosis
ENSDARG00000037281	fgg	0.589489	0.00015	1A	coagulation
ENSDARG00000055278	cfb	1.48003	5e-05	1B	Complement activation and acute phase response
ENSDARG00000005419	il1b	2.70946	5e-05	1A	cytokines and chemokines
ENSDARG00000013598	tnfb	1.47804	5e-05	1A	cytokines and chemokines
ENSDARG00000077069	srgn	1.44466	5e-05	1A	defense response
ENSDARG00000056874	lygl1	0.992951	5e-05	1A	defense response
ENSDARG00000036171	rnasel3	0.562597	0.009	1A	defense response
ENSDARG00000036588	mhc1zba	0.44753	0.00225	1A	MHC complex
ENSDARG00000018806	ctsc	1.0149	5e-05	1A	proteolysis
ENSDARG00000057698	ctsd	0.864461	5e-05	1A	proteolysis
ENSDARG00000012395	mmp13a	0.834941	0.0008	1A	proteolysis
ENSDARG00000042816	mmp9	0.587892	0.0014	1A	proteolysis
ENSDARG00000020497	rab7	1.72094	5e-05	1A	signal transduction
ENSDARG00000025428	socs3a	1.70625	5e-05	1A	signal transduction
ENSDARG00000026611	socs3b	1.02682	5e-05	1A	signal transduction
ENSDARG00000025147	cd63	0.756697	5e-05	1A	signal transduction
ENSDARG00000042725	cebpb	0.915704	5e-05	1A	Transcriptional activation or repression
ENSDARG00000041169	hif1al	0.655703	5e-05	1A	Transcriptional activation or repression
ENSDARG00000017121	mafba	0.553047	0.0001	1A	Transcriptional activation or repression
ENSDARG00000073820	zgc:174917	1.97967	5e-05	3	#N/A
ENSDARG00000055504	CD68	0.961619	5e-05	3	#N/A
ENSDARG00000069453	zgc:113314	0.733653	0.0001	3	#N/A
ENSDARG00000031776	zgc:92066	2.28458	5e-05	1B	#N/A
ENSDARG00000069844	irg1	1.35875	5e-05	1B	#N/A
ENSDARG00000051912	HPX (2 of 2)	1.16526	5e-05	1B	#N/A
ENSDARG00000035557	gabarapa	1.29164	5e-05	2A	#N/A
ENSDARG00000054063	arpc4	1.08665	5e-05	2A	#N/A
ENSDARG00000025073	rpl18a	1.0332	5e-05	2A	#N/A
ENSDARG00000028514	cited4b	1.02067	5e-05	2A	#N/A
ENSDARG00000045518	tmem110l	0.887218	5e-05	2A	#N/A
ENSDARG00000075261	timp2b	0.7973	5e-05	2A	#N/A
ENSDARG00000039914	gapdhs	0.775974	5e-05	2A	#N/A
ENSDARG00000044254	anxa3b	0.664566	5e-05	2A	#N/A
ENSDARG00000014914	lamp2	0.647505	0.00195	2A	#N/A
ENSDARG00000042731	fzd6	0.643581	0.00025	2A	#N/A
ENSDARG00000036704	tmem18	0.559263	0.00045	2A	#N/A
ENSDARG00000020405	napa	0.50893	0.0004	2A	#N/A
ENSDARG00000027154	tpd52l2a	0.49539	0.00355	2A	#N/A
ENSDARG00000068637	si:ch211-281l24.3	1.81993	5e-05	2B	#N/A
ENSDARG00000008336	sh3bp5a	1.40166	5e-05	2B	#N/A
ENSDARG00000052390	tmed8	1.0886	5e-05	2B	#N/A
ENSDARG00000020876	PDK2 (1 of 2)	0.995778	5e-05	2B	#N/A
ENSDARG00000069135	ppp1r15a	0.721664	5e-05	2B	#N/A
ENSDARG00000024540	zgc:100919	0.645981	5e-05	2B	#N/A
ENSDARG00000003017	zgc:55512	0.628575	0.00015	2B	#N/A
