# Supplementary material for: Dual Transcriptomics of Host-Pathogen Interaction of Cystic Fibrosis Isolate Pseudomonas aeruginosa PASS1 With Zebrafish
Source: Front Cell Infect Microbiol. 2018 Nov 22;8:406. doi: 10.3389/fcimb.2018.00406 (PMC6262203; doi:10.3389/fcimb.2018.00406)
Supplement: Supplementary file 6 [file Table_6.xlsx]

## Sheet: gene_exp_fish.diff_0.01pvalue_u
S6 Table. Annotated list of differentially expressed genes of zebrafish infected with PASS1 compared to zebrafish mock-infected with phosphate buffered saline for IPA analysis
Log2 fold-change	Exp p-value	Gene Identification	Symbol	Entrez Gene Name	Location	Type(s)	Drug(s)
1.235	5e-05	ENSDARG00000052497	2010107G12Rik	RIKEN cDNA 2010107G12 gene	Other	other
1.207	5e-05	ENSDARG00000042993	2210010C04Rik	RIKEN cDNA 2210010C04 gene	Extracellular Space	other
1.485	5e-05	ENSDARG00000041645	A2M	alpha-2-macroglobulin	Extracellular Space	transporter
1.099	5e-05	ENSDARG00000093199	A2M	alpha-2-macroglobulin	Extracellular Space	transporter
1.626	5e-05	ENSDARG00000075299	AAED1	AhpC/TSA antioxidant enzyme domain containing 1	Other	other
-1.761	5e-05	ENSDARG00000045019	AAMP	angio associated migratory cell protein	Plasma Membrane	other
-2.604	5e-05	ENSDARG00000018658	AAR2	AAR2 splicing factor homolog	Other	other
-1.439	5e-05	ENSDARG00000069142	AARS	alanyl-tRNA synthetase	Cytoplasm	enzyme
-2.794	5e-05	ENSDARG00000071240	AARS2	alanyl-tRNA synthetase 2, mitochondrial	Cytoplasm	enzyme
-2.613	5e-05	ENSDARG00000037501	AASDHPPT	aminoadipate-semialdehyde dehydrogenase-phosphopantetheinyl transferase	Cytoplasm	enzyme
-1.259	5e-05	ENSDARG00000025467	AATF	apoptosis antagonizing transcription factor	Nucleus	transcription regulator
-1.646	5e-05	ENSDARG00000079009	ABCA1	ATP binding cassette subfamily A member 1	Plasma Membrane	transporter	probucol
-1.265	5e-05	ENSDARG00000062661	ABCA4	ATP binding cassette subfamily A member 4	Plasma Membrane	transporter
-1.555	5e-05	ENSDARG00000070078	ABCB11	ATP binding cassette subfamily B member 11	Plasma Membrane	transporter
-1.594	5e-05	ENSDARG00000063297	ABCB6	ATP binding cassette subfamily B member 6 (Langereis blood group)	Cytoplasm	transporter
-1.125	5e-05	ENSDARG00000056672	ABCB8	ATP binding cassette subfamily B member 8	Cytoplasm	transporter
-1.916	5e-05	ENSDARG00000056200	ABCB9	ATP binding cassette subfamily B member 9	Cytoplasm	transporter
-1.085	5e-05	ENSDARG00000051879	ABCC8	ATP binding cassette subfamily C member 8	Plasma Membrane	transporter	minoxidil, gliquidone, mitiglinide, tolbutamide, glipizide, glyburide, tolazamide, acetohexamide, chlorpropamide, gliclazide, glimepiride, repaglinide, nateglinide
1.033	5e-05	ENSDARG00000061770	ABCD4	ATP binding cassette subfamily D member 4	Cytoplasm	transporter
-3.433	5e-05	ENSDARG00000031795	ABCF1	ATP binding cassette subfamily F member 1	Cytoplasm	transporter
-1.977	5e-05	ENSDARG00000038785	ABCF2	ATP binding cassette subfamily F member 2	Cytoplasm	transporter
-1.515	5e-05	ENSDARG00000052331	ABCF2	ATP binding cassette subfamily F member 2	Cytoplasm	transporter
-1.781	5e-05	ENSDARG00000089705	ABCF3	ATP binding cassette subfamily F member 3	Other	transporter
-1.17	5e-05	ENSDARG00000063059	ABCG8	ATP binding cassette subfamily G member 8	Plasma Membrane	transporter
-3.353	5e-05	ENSDARG00000092071	ABHD12B	abhydrolase domain containing 12B	Other	peptidase
-1.524	5e-05	ENSDARG00000069828	ABHD12B	abhydrolase domain containing 12B	Other	peptidase
-2.483	5e-05	ENSDARG00000078929	ABHD16A	abhydrolase domain containing 16A	Other	other
-1.179	5e-05	ENSDARG00000076620	ABHD8	abhydrolase domain containing 8	Cytoplasm	enzyme
1.019	5e-05	ENSDARG00000062991	ABI1	abl interactor 1	Cytoplasm	other
-1.026	5e-05	ENSDARG00000013841	ABL2	ABL proto-oncogene 2, non-receptor tyrosine kinase	Cytoplasm	kinase	nilotinib, dasatinib
1.214	5e-05	ENSDARG00000055223	ABLIM2	actin binding LIM protein family member 2	Cytoplasm	other
-1.956	5e-05	ENSDARG00000033854	ABRA	actin binding Rho activating protein	Cytoplasm	other
-1.328	5e-05	ENSDARG00000043666	ABT1	activator of basal transcription 1	Nucleus	transcription regulator
1.223	5e-05	ENSDARG00000063354	ABTB1	ankyrin repeat and BTB domain containing 1	Cytoplasm	translation regulator
-1.282	5e-05	ENSDARG00000062000	ABTB2	ankyrin repeat and BTB domain containing 2	Nucleus	other
-2.306	5e-05	ENSDARG00000038881	ACAA2	acetyl-CoA acyltransferase 2	Cytoplasm	enzyme
-1.189	5e-05	ENSDARG00000061994	ACACB	acetyl-CoA carboxylase beta	Cytoplasm	enzyme
-2.694	5e-05	ENSDARG00000055620	ACAD9	acyl-CoA dehydrogenase family member 9	Cytoplasm	enzyme
-2.518	5e-05	ENSDARG00000016687	ACADVL	acyl-CoA dehydrogenase, very long chain	Cytoplasm	enzyme
1.105	5e-05	ENSDARG00000045799	ACAN	aggrecan	Extracellular Space	other
-1.912	5e-05	ENSDARG00000045888	ACAT1	acetyl-CoA acetyltransferase 1	Cytoplasm	enzyme
-2.231	5e-05	ENSDARG00000007127	ACAT2	acetyl-CoA acetyltransferase 2	Cytoplasm	enzyme
1.068	5e-05	ENSDARG00000027070	ACBD4	acyl-CoA binding domain containing 4	Other	other
-1.16	5e-05	ENSDARG00000052124	ACCS	1-aminocyclopropane-1-carboxylate synthase homolog (inactive)	Other	enzyme
-1.041	5e-05	ENSDARG00000079166	ACE	angiotensin I converting enzyme	Plasma Membrane	peptidase	pentopril, quinaprilat, perindoprilat, amlodipine/perindopril, benazeprilat, trandolaprilat, angiotensin-converting enzyme inhibitor, amlodipine/benazepril, hydrochlorothiazide/lisinopril, benazepril, enalapril, perindopril, captopril, cilazapril, enalapril/felodipine, hydrochlorothiazide/moexipril, benazepril/hydrochlorothiazide, hydrochlorothiazide/quinapril, fosinopril/hydrochlorothiazide, cap…
-1.15	5e-05	ENSDARG00000077782	ACER2	alkaline ceramidase 2	Cytoplasm	enzyme
-1.271	0.00035	ENSDARG00000054290	ACIN1	apoptotic chromatin condensation inducer 1	Nucleus	enzyme
1.667	5e-05	ENSDARG00000062478	ACKR3	atypical chemokine receptor 3	Plasma Membrane	G-protein coupled receptor
-1.198	5e-05	ENSDARG00000026376	ACO1	aconitase 1	Cytoplasm	enzyme
1.359	5e-05	ENSDARG00000069844	ACOD1	aconitate decarboxylase 1	Cytoplasm	enzyme
-1.024	0.00205	ENSDARG00000058229	ACOT11	acyl-CoA thioesterase 11	Cytoplasm	enzyme
1.04	5e-05	ENSDARG00000014727	ACOX1	acyl-CoA oxidase 1	Cytoplasm	enzyme
-1.828	5e-05	ENSDARG00000038865	ACOX3	acyl-CoA oxidase 3, pristanoyl	Cytoplasm	enzyme
1.063	5e-05	ENSDARG00000007244	ACP2	acid phosphatase 2, lysosomal	Cytoplasm	phosphatase
-1.277	5e-05	ENSDARG00000040064	ACP6	acid phosphatase 6, lysophosphatidic	Cytoplasm	phosphatase
-1.65	5e-05	ENSDARG00000061201	ACSF2	acyl-CoA synthetase family member 2	Cytoplasm	enzyme
-1.79	5e-05	ENSDARG00000032079	ACSL3	acyl-CoA synthetase long-chain family member 3	Cytoplasm	enzyme
-1.11	5e-05	ENSDARG00000014674	ACSL3	acyl-CoA synthetase long-chain family member 3	Cytoplasm	enzyme
-1.305	5e-05	ENSDARG00000004880	ACSM3	acyl-CoA synthetase medium-chain family member 3	Cytoplasm	enzyme
-1.035	5e-05	ENSDARG00000044142	ACSS1	acyl-CoA synthetase short-chain family member 1	Cytoplasm	enzyme
1.015	5e-05	ENSDARG00000042535	ACTC1	actin, alpha, cardiac muscle 1	Cytoplasm	enzyme
2.194	5e-05	ENSDARG00000037870	ACTG1	actin gamma 1	Cytoplasm	other
1.225	5e-05	ENSDARG00000037746	ACTG1	actin gamma 1	Cytoplasm	other
-1.898	5e-05	ENSDARG00000007219	ACTN1	actinin alpha 1	Cytoplasm	transcription regulator
1.206	5e-05	ENSDARG00000038432	ACTR10	actin-related protein 10 homolog	Cytoplasm	other
-1.3	5e-05	ENSDARG00000070076	ACTR2	ARP2 actin related protein 2 homolog	Plasma Membrane	other
-1.235	5e-05	ENSDARG00000014986	ACVR1	activin A receptor type 1	Plasma Membrane	kinase
-1.452	5e-05	ENSDARG00000018968	ACVR1B	activin A receptor type 1B	Plasma Membrane	kinase
-1.423	5e-05	ENSDARG00000044422	ACVR2B	activin A receptor type 2B	Plasma Membrane	kinase
1.432	5e-05	ENSDARG00000012986	ADAL	adenosine deaminase like	Cytoplasm	enzyme
-1.211	5e-05	ENSDARG00000079204	ADAM11	ADAM metallopeptidase domain 11	Plasma Membrane	peptidase
-1.352	5e-05	ENSDARG00000093093	ADAM17	ADAM metallopeptidase domain 17	Plasma Membrane	peptidase
-1.108	5e-05	ENSDARG00000062323	ADAM23	ADAM metallopeptidase domain 23	Plasma Membrane	peptidase
-1.014	5e-05	ENSDARG00000075188	ADAMTS10	ADAM metallopeptidase with thrombospondin type 1 motif 10	Extracellular Space	peptidase
-1.77	5e-05	ENSDARG00000001999	ADAMTS18	ADAM metallopeptidase with thrombospondin type 1 motif 18	Extracellular Space	peptidase
-1.44	5e-05	ENSDARG00000007709	ADAMTS8	ADAM metallopeptidase with thrombospondin type 1 motif 8	Extracellular Space	peptidase
-1.069	5e-05	ENSDARG00000077778	ADAMTS9	ADAM metallopeptidase with thrombospondin type 1 motif 9	Extracellular Space	peptidase
-2.242	5e-05	ENSDARG00000027903	ADAMTSL3	ADAMTS like 3	Other	other
-1.095	5e-05	ENSDARG00000012389	ADAR	adenosine deaminase, RNA specific	Nucleus	enzyme
-1.416	5e-05	ENSDARG00000071823	ADARB2	adenosine deaminase, RNA specific B2 (inactive)	Nucleus	enzyme
-1.297	5e-05	ENSDARG00000061348	ADAT1	adenosine deaminase, tRNA specific 1	Other	enzyme
-1.241	5e-05	ENSDARG00000073923	ADCK2	aarF domain containing kinase 2	Cytoplasm	kinase
-1.1	5e-05	ENSDARG00000075405	ADCK5	aarF domain containing kinase 5	Cytoplasm	kinase
-1.269	5e-05	ENSDARG00000077145	ADCY3	adenylate cyclase 3	Plasma Membrane	enzyme
-1.35	5e-05	ENSDARG00000027797	ADCY6	adenylate cyclase 6	Plasma Membrane	enzyme
-1.308	5e-05	ENSDARG00000040874	ADD3	adducin 3	Cytoplasm	other
-1.159	5e-05	ENSDARG00000059832	ADGRB3	adhesion G protein-coupled receptor B3	Plasma Membrane	G-protein coupled receptor
-1.4	5e-05	ENSDARG00000089904	ADGRE5	adhesion G protein-coupled receptor E5	Plasma Membrane	G-protein coupled receptor
1.143	0.0006	ENSDARG00000074782	ADGRG3	adhesion G protein-coupled receptor G3	Plasma Membrane	G-protein coupled receptor
1.281	5e-05	ENSDARG00000013653	ADGRL4	adhesion G protein-coupled receptor L4	Plasma Membrane	G-protein coupled receptor
-1.002	5e-05	ENSDARG00000021137	ADGRV1	adhesion G protein-coupled receptor V1	Plasma Membrane	G-protein coupled receptor
1.16	5e-05	ENSDARG00000053518	ADHFE1	alcohol dehydrogenase, iron containing 1	Cytoplasm	enzyme
-1.923	0.0002	ENSDARG00000020448	ADI1	acireductone dioxygenase 1	Nucleus	enzyme
-2.032	5e-05	ENSDARG00000042717	ADIPOR1	adiponectin receptor 1	Plasma Membrane	transmembrane receptor
-1.936	5e-05	ENSDARG00000039429	ADK	adenosine kinase	Nucleus	kinase	adenosine kinase inhibitor, pegintron/ribavirin, PEG-interferon alfa-2a/ribavirin, nitazoxanide/peginterferon alfa-2a/ribavirin, interferon alfacon-1/ribavirin, interferon alfa-2b/ribavirin, ribavirin
1.004	5e-05	ENSDARG00000074293	ADNP	activity dependent neuroprotector homeobox	Nucleus	transcription regulator
1.385	5e-05	ENSDARG00000042827	ADO	2-aminoethanethiol dioxygenase	Cytoplasm	enzyme
1.11	5e-05	ENSDARG00000002533	ADORA2B	adenosine A2b receptor	Plasma Membrane	G-protein coupled receptor	adenosine, enprofylline, dyphylline, aspirin/butalbital/caffeine, acetaminophen/caffeine/dihydrocodeine, acetaminophen/aspirin/caffeine, caffeine/ergotamine, aspirin/caffeine/propoxyphene, aspirin/butalbital/caffeine/codeine, aspirin/caffeine/dihydrocodeine, acetaminophen/butalbital/caffeine, aspirin/caffeine/orphenadrine, acetaminophen/butalbital/caffeine/codeine, theophylline, caffeine, acetami…
1.084	0.0017	ENSDARG00000041008	ADRA2B	adrenoceptor alpha 2B	Plasma Membrane	G-protein coupled receptor	paliperidone, risperidone, acetaminophen/clemastine/pseudoephedrine, articaine/epinephrine, bupivacaine/epinephrine, caffeine/ergotamine, acetaminophen/dexbrompheniramine/pseudoephedrine, dapiprazole, dexbrompheniramine/pseudoephedrine, chlorpheniramine/ibuprofen/pseudoephedrine, dipivefrin, cetirizine/pseudoephedrine, asenapine, epinephrine/prilocaine, epinephrine/lidocaine, myogane, dextrometho…
-1.939	5e-05	ENSDARG00000069669	ADRA2C	adrenoceptor alpha 2C	Plasma Membrane	G-protein coupled receptor	paliperidone, risperidone, antazoline/naphazoline, acetaminophen/clemastine/pseudoephedrine, articaine/epinephrine, caffeine/ergotamine, acetaminophen/dexbrompheniramine/pseudoephedrine, dapiprazole, dexbrompheniramine/pseudoephedrine, chlorpheniramine/ibuprofen/pseudoephedrine, dipivefrin, cetirizine/pseudoephedrine, asenapine, epinephrine/prilocaine, epinephrine/lidocaine, myogane, lurasidone, …
-2.277	5e-05	ENSDARG00000088124	ADRB2	adrenoceptor beta 2	Plasma Membrane	G-protein coupled receptor	articaine/epinephrine, bupivacaine/epinephrine, carteolol, dipivefrin, meluadrine, epinephrine/prilocaine, epinephrine/lidocaine, bedoradrine, KUL 7211, celiprolol, arformoterol, indacaterol, myogane, budesonide/formoterol, nebivolol, vilanterol, olodaterol, formoterol/mometasone furoate, glycopyrrolate/indacaterol, fluticasone furoate/vilanterol, latanoprost/timolol, umeclidinium/vilanterol, epi…
-1.169	5e-05	ENSDARG00000017049	ADSL	adenylosuccinate lyase	Cytoplasm	enzyme
-3.203	5e-05	ENSDARG00000002071	ADSS	adenylosuccinate synthase	Cytoplasm	enzyme	adenylosuccinate synthetase inhibitor
1.934	5e-05	ENSDARG00000021805	AES	amino-terminal enhancer of split	Nucleus	transcription regulator
-1.071	5e-05	ENSDARG00000029472	AFDN	afadin, adherens junction formation factor	Nucleus	other
-3.829	5e-05	ENSDARG00000079651	Afg3l1	AFG3-like AAA ATPase 1	Cytoplasm	peptidase
-2.554	5e-05	ENSDARG00000062272	AFG3L2	AFG3 like matrix AAA peptidase subunit 2	Cytoplasm	peptidase
-1.304	5e-05	ENSDARG00000069249	AFTPH	aftiphilin	Cytoplasm	other
-1.412	5e-05	ENSDARG00000004889	AGA	aspartylglucosaminidase	Cytoplasm	enzyme
-1.326	5e-05	ENSDARG00000062123	AGAP1	ArfGAP with GTPase domain, ankyrin repeat and PH domain 1	Cytoplasm	enzyme
1.315	0.00175	ENSDARG00000079983	AGBL2	ATP/GTP binding protein like 2	Cytoplasm	enzyme
1.011	0.00025	ENSDARG00000030020	AGFG1	ArfGAP with FG repeats 1	Nucleus	other
-1.053	0.00015	ENSDARG00000063079	AGO3	argonaute 3, RISC catalytic component	Cytoplasm	translation regulator
-1.869	5e-05	ENSDARG00000079388	AGRN	agrin	Plasma Membrane	other
-1.756	5e-05	ENSDARG00000039343	AHCYL2	adenosylhomocysteinase like 2	Other	enzyme
-2.256	5e-05	ENSDARG00000058088	AIFM1	apoptosis inducing factor, mitochondria associated 1	Cytoplasm	enzyme
-2.953	5e-05	ENSDARG00000077549	AIFM2	apoptosis inducing factor, mitochondria associated 2	Cytoplasm	enzyme
-2.574	5e-05	ENSDARG00000062780	AIFM3	apoptosis inducing factor, mitochondria associated 3	Cytoplasm	enzyme
-1.465	5e-05	ENSDARG00000075067	AIPL1	aryl hydrocarbon receptor interacting protein like 1	Nucleus	other
1.171	5e-05	ENSDARG00000038655	AJAP1	adherens junctions associated protein 1	Plasma Membrane	other
-1.241	5e-05	ENSDARG00000012555	AK5	adenylate kinase 5	Cytoplasm	kinase
-1.606	0.00055	ENSDARG00000021913	AK9	adenylate kinase 9	Nucleus	kinase
-1.983	5e-05	ENSDARG00000059549	AKAP10	A-kinase anchoring protein 10	Cytoplasm	other
1.272	5e-05	ENSDARG00000039969	AKIRIN1	akirin 1	Cytoplasm	enzyme
-3.271	5e-05	ENSDARG00000006215	AKR1B1	aldo-keto reductase family 1 member B	Cytoplasm	enzyme	sorbinil
-1.625	5e-05	ENSDARG00000076933	ALDH1A3	aldehyde dehydrogenase 1 family member A3	Cytoplasm	enzyme
-4.149	5e-05	ENSDARG00000070230	ALDH1L2	aldehyde dehydrogenase 1 family member L2	Cytoplasm	enzyme
-3.641	5e-05	ENSDARG00000028087	ALDH2	aldehyde dehydrogenase 2 family (mitochondrial)	Cytoplasm	enzyme	disulfiram, chlorpropamide
-1.764	5e-05	ENSDARG00000089924	ALDH2	aldehyde dehydrogenase 2 family (mitochondrial)	Cytoplasm	enzyme	disulfiram, chlorpropamide
-1.723	5e-05	ENSDARG00000013839	ALDH3B1	aldehyde dehydrogenase 3 family member B1	Cytoplasm	enzyme
-3.837	5e-05	ENSDARG00000018426	ALDH7A1	aldehyde dehydrogenase 7 family member A1	Cytoplasm	enzyme
-1.24	5e-05	ENSDARG00000069100	ALDH9A1	aldehyde dehydrogenase 9 family member A1	Cytoplasm	enzyme
1.101	0.0001	ENSDARG00000053684	ALDOB	aldolase, fructose-bisphosphate B	Cytoplasm	enzyme
-2.219	0.00225	ENSDARG00000031202	ALG11	ALG11, alpha-1,2-mannosyltransferase	Other	other
1.311	5e-05	ENSDARG00000041199	ALG12	ALG12, alpha-1,6-mannosyltransferase	Cytoplasm	enzyme
-1.098	5e-05	ENSDARG00000053155	ALG3	ALG3, alpha-1,3- mannosyltransferase	Cytoplasm	enzyme
-2.283	5e-05	ENSDARG00000061235	ALG5	ALG5, dolichyl-phosphate beta-glucosyltransferase	Cytoplasm	enzyme
1.522	5e-05	ENSDARG00000012840	ALG9	ALG9, alpha-1,2-mannosyltransferase	Cytoplasm	enzyme
-1.104	5e-05	ENSDARG00000059856	ALKBH2	alkB homolog 2, alpha-ketoglutarate dependent dioxygenase	Nucleus	enzyme
-1.372	5e-05	ENSDARG00000052247	ALKBH4	alkB homolog 4, lysine demethylase	Cytoplasm	enzyme
-2.489	5e-05	ENSDARG00000057273	ALOX5	arachidonate 5-lipoxygenase	Cytoplasm	enzyme	TA 270, benoxaprofen, diclofenac/omeprazole, diclofenac/misoprostol, diclofenac, diethylcarbamazine, meclofenamic acid, zileuton, sulfasalazine, balsalazide, mesalamine, masoprocol
1.148	0.00025	ENSDARG00000054755	ALOX5AP	arachidonate 5-lipoxygenase activating protein	Plasma Membrane	other
-1.065	5e-05	ENSDARG00000076924	ALS2	ALS2, alsin Rho guanine nucleotide exchange factor	Cytoplasm	other
1.005	5e-05	ENSDARG00000091086	ALX3	ALX homeobox 3	Nucleus	transcription regulator
-1.858	5e-05	ENSDARG00000077732	Alyref	Aly/REF export factor	Nucleus	other
1.035	5e-05	ENSDARG00000004296	AMBP	alpha-1-microglobulin/bikunin precursor	Extracellular Space	transporter
1.364	5e-05	ENSDARG00000007366	AMDHD1	amidohydrolase domain containing 1	Cytoplasm	enzyme
1.095	5e-05	ENSDARG00000079620	AMIGO1	adhesion molecule with Ig like domain 1	Plasma Membrane	other
1.265	5e-05	ENSDARG00000079569	AMIGO3	adhesion molecule with Ig like domain 3	Other	other
1.422	5e-05	ENSDARG00000070478	AMN1	antagonist of mitotic exit network 1 homolog	Plasma Membrane	other
-1.158	0.00345	ENSDARG00000030357	AMY2A	amylase, alpha 2A (pancreatic)	Extracellular Space	enzyme	ascorbic acid, acarbose
-1.065	5e-05	ENSDARG00000013856	AMY2B	amylase, alpha 2B (pancreatic)	Extracellular Space	enzyme	ascorbic acid, acarbose
-1.003	5e-05	ENSDARG00000075687	ANAPC1	anaphase promoting complex subunit 1	Nucleus	other
1.075	5e-05	ENSDARG00000078435	ANAPC13	anaphase promoting complex subunit 13	Nucleus	other
-1.936	5e-05	ENSDARG00000030364	ANGPT1	angiopoietin 1	Extracellular Space	growth factor	trebananib
-1.609	0.0001	ENSDARG00000012071	ANGPTL1	angiopoietin like 1	Plasma Membrane	other
-1.937	5e-05	ENSDARG00000035859	ANGPTL4	angiopoietin like 4	Extracellular Space	other
-1.567	5e-05	ENSDARG00000074777	ANK1	ankyrin 1	Plasma Membrane	other
-1.093	5e-05	ENSDARG00000077582	ANK3	ankyrin 3, node of Ranvier (ankyrin G)	Plasma Membrane	other
-1.217	0.00715	ENSDARG00000025866	ANKDD1B	ankyrin repeat and death domain containing 1B	Other	other
-1.821	5e-05	ENSDARG00000061013	ANKFY1	ankyrin repeat and FYVE domain containing 1	Cytoplasm	transcription regulator
1.085	5e-05	ENSDARG00000035399	ANKRA2	ankyrin repeat family A member 2	Cytoplasm	transcription regulator
-2.238	5e-05	ENSDARG00000075263	ANKRD1	ankyrin repeat domain 1	Cytoplasm	transcription regulator
-1.296	5e-05	ENSDARG00000003822	ANKRD16	ankyrin repeat domain 16	Other	other
-1.246	5e-05	ENSDARG00000009023	ANKRD28	ankyrin repeat domain 28	Cytoplasm	other
1.666	5e-05	ENSDARG00000057159	ANKRD29	ankyrin repeat domain 29	Other	other
-2.581	5e-05	ENSDARG00000002508	ANKRD33	ankyrin repeat domain 33	Nucleus	transcription regulator
-1.65	5e-05	ENSDARG00000055638	ANKRD33	ankyrin repeat domain 33	Nucleus	transcription regulator
-1.088	5e-05	ENSDARG00000058357	ANKRD33B	ankyrin repeat domain 33B	Other	other
1.478	0.0001	ENSDARG00000061641	ANKRD34B	ankyrin repeat domain 34B	Nucleus	transcription regulator
-1.269	5e-05	ENSDARG00000076490	ANKRD40	ankyrin repeat domain 40	Other	other
-1.378	5e-05	ENSDARG00000015780	ANKRD46	ankyrin repeat domain 46	Nucleus	transcription regulator
-2.467	5e-05	ENSDARG00000036826	ANKRD52	ankyrin repeat domain 52	Nucleus	transcription regulator
-2.326	5e-05	ENSDARG00000029370	ANKRD6	ankyrin repeat domain 6	Nucleus	transcription regulator
-1.358	5e-05	ENSDARG00000038557	ANKS3	ankyrin repeat and sterile alpha motif domain containing 3	Nucleus	transcription regulator
-2.472	5e-05	ENSDARG00000041904	ANKZF1	ankyrin repeat and zinc finger domain containing 1	Nucleus	transcription regulator
-1.995	5e-05	ENSDARG00000061544	ANO6	anoctamin 6	Plasma Membrane	ion channel
-1.162	5e-05	ENSDARG00000023330	ANP32B	acidic nuclear phosphoprotein 32 family member B	Nucleus	other
-2.172	5e-05	ENSDARG00000054804	Anp32e	acidic (leucine-rich) nuclear phosphoprotein 32 family, member E	Cytoplasm	other
1.355	5e-05	ENSDARG00000089706	ANPEP	alanyl aminopeptidase, membrane	Plasma Membrane	peptidase	CNGRC peptide-TNF alpha conjugate
1.116	5e-05	ENSDARG00000063011	ANTXR2	anthrax toxin receptor 2	Plasma Membrane	transmembrane receptor
-1.426	5e-05	ENSDARG00000013613	ANXA13	annexin A13	Plasma Membrane	other
-1.267	5e-05	ENSDARG00000013976	ANXA13	annexin A13	Plasma Membrane	other
-2.636	5e-05	ENSDARG00000036456	ANXA4	annexin A4	Plasma Membrane	other
-2.186	5e-05	ENSDARG00000013335	ANXA6	annexin A6	Plasma Membrane	ion channel
-1.572	5e-05	ENSDARG00000061355	AOC1	amine oxidase, copper containing 1	Extracellular Space	enzyme
-1.098	0.0001	ENSDARG00000020054	Aox2	aldehyde oxidase 2	Other	other
-1.2	5e-05	ENSDARG00000020621	AP1B1	adaptor related protein complex 1 beta 1 subunit	Cytoplasm	transporter
-1.244	5e-05	ENSDARG00000076755	AP5S1	adaptor related protein complex 5 sigma 1 subunit	Cytoplasm	other
-1.489	5e-05	ENSDARG00000021239	APAF1	apoptotic peptidase activating factor 1	Cytoplasm	other
-1.27	5e-05	ENSDARG00000060639	APBA2	amyloid beta precursor protein binding family A member 2	Cytoplasm	transporter
-1.895	5e-05	ENSDARG00000076560	APBB1	amyloid beta precursor protein binding family B member 1	Cytoplasm	transcription regulator
-1.048	5e-05	ENSDARG00000053771	APBB3	amyloid beta precursor protein binding family B member 3	Cytoplasm	other
-2.9	5e-05	ENSDARG00000045843	APEX1	apurinic/apyrimidinic endodeoxyribonuclease 1	Nucleus	enzyme
-2.319	5e-05	ENSDARG00000005612	APH1A	aph-1 homolog A, gamma-secretase subunit	Cytoplasm	peptidase
-2.734	5e-05	ENSDARG00000033597	API5	apoptosis inhibitor 5	Cytoplasm	other
-1.434	5e-05	ENSDARG00000018881	APOBEC2	apolipoprotein B mRNA editing enzyme catalytic subunit 2	Other	enzyme
-1.058	5e-05	ENSDARG00000007425	Apol3	apolipoprotein L, 3	Other	transporter
-1.918	5e-05	ENSDARG00000060734	APPL1	adaptor protein, phosphotyrosine interacting with PH domain and leucine zipper 1	Cytoplasm	other
1.015	0.00585	ENSDARG00000003519	APRT	adenine phosphoribosyltransferase	Cytoplasm	enzyme
-1.064	5e-05	ENSDARG00000023713	AQP1	aquaporin 1 (Colton blood group)	Plasma Membrane	transporter
-2.902	5e-05	ENSDARG00000010565	AQP4	aquaporin 4	Plasma Membrane	transporter
-2.414	5e-05	ENSDARG00000045141	AQP8	aquaporin 8	Plasma Membrane	transporter
-1.387	5e-05	ENSDARG00000053480	AQP9	aquaporin 9	Plasma Membrane	transporter
1.847	5e-05	ENSDARG00000054533	ARAF	A-Raf proto-oncogene, serine/threonine kinase	Cytoplasm	kinase	vemurafenib, MLN2480, cobimetinib/vemurafenib, dabrafenib/trametinib/vemurafenib
-1.129	5e-05	ENSDARG00000009484	ARF1	ADP ribosylation factor 1	Cytoplasm	enzyme
-1.237	5e-05	ENSDARG00000077656	ARFGEF3	ARFGEF family member 3	Other	other
1.279	5e-05	ENSDARG00000056664	ARFIP2	ADP ribosylation factor interacting protein 2	Cytoplasm	other
-2.609	0.0028	ENSDARG00000057429	ARG1	arginase 1	Cytoplasm	enzyme
-1.705	5e-05	ENSDARG00000039269	ARG2	arginase 2	Cytoplasm	enzyme
-1.508	5e-05	ENSDARG00000074740	ARHGAP18	Rho GTPase activating protein 18	Cytoplasm	other
-1.193	0.0002	ENSDARG00000039265	ARHGAP4	Rho GTPase activating protein 4	Cytoplasm	other
-1.33	5e-05	ENSDARG00000061294	ARHGAP5	Rho GTPase activating protein 5	Cytoplasm	enzyme
-1.248	0.0009	ENSDARG00000077788	ARHGEF10	Rho guanine nucleotide exchange factor 10	Cytoplasm	enzyme
-1.265	5e-05	ENSDARG00000052482	ARHGEF11	Rho guanine nucleotide exchange factor 11	Cytoplasm	other
-2.002	5e-05	ENSDARG00000013476	ARHGEF39	Rho guanine nucleotide exchange factor 39	Plasma Membrane	other
-2.344	5e-05	ENSDARG00000061746	ARHGEF9	Cdc42 guanine nucleotide exchange factor 9	Cytoplasm	other
-1.819	5e-05	ENSDARG00000090656	ARID4B	AT-rich interaction domain 4B	Nucleus	enzyme
1.098	5e-05	ENSDARG00000012848	ARIH2	ariadne RBR E3 ubiquitin protein ligase 2	Nucleus	enzyme
-2.669	5e-05	ENSDARG00000063223	ARL14	ADP ribosylation factor like GTPase 14	Other	other
1.049	5e-05	ENSDARG00000059498	ARL16	ADP ribosylation factor like GTPase 16	Cytoplasm	other
-1.657	5e-05	ENSDARG00000016238	ARL6IP5	ADP ribosylation factor like GTPase 6 interacting protein 5	Cytoplasm	other
1.124	5e-05	ENSDARG00000077044	ARL6IP5	ADP ribosylation factor like GTPase 6 interacting protein 5	Cytoplasm	other
1.196	5e-05	ENSDARG00000061197	ARMC7	armadillo repeat containing 7	Cytoplasm	other
-1.351	5e-05	ENSDARG00000062258	ARMC8	armadillo repeat containing 8	Nucleus	other
-1.644	5e-05	ENSDARG00000008383	ARPC1A	actin related protein 2/3 complex subunit 1A	Extracellular Space	other
1.087	5e-05	ENSDARG00000054063	ARPC4	actin related protein 2/3 complex subunit 4	Cytoplasm	other
-1.582	5e-05	ENSDARG00000041720	ARPC5L	actin related protein 2/3 complex subunit 5 like	Cytoplasm	other
-1.704	5e-05	ENSDARG00000035433	ARPC5L	actin related protein 2/3 complex subunit 5 like	Cytoplasm	other
-1.281	5e-05	ENSDARG00000043241	ARRB1	arrestin beta 1	Cytoplasm	other
-1.365	5e-05	ENSDARG00000002299	ARSD	arylsulfatase D	Cytoplasm	enzyme
-2.693	5e-05	ENSDARG00000077606	ARSI	arylsulfatase family member I	Extracellular Space	enzyme
-2.216	5e-05	ENSDARG00000077590	ARSJ	arylsulfatase family member J	Extracellular Space	enzyme
-1.388	5e-05	ENSDARG00000061688	ARVCF	armadillo repeat gene deleted in velocardiofacial syndrome	Plasma Membrane	other
-1.064	5e-05	ENSDARG00000027572	AS3MT	arsenite methyltransferase	Cytoplasm	enzyme
1.245	5e-05	ENSDARG00000039729	ASAP1	ArfGAP with SH3 domain, ankyrin repeat and PH domain 1	Plasma Membrane	other
-2.085	5e-05	ENSDARG00000007125	ASB6	ankyrin repeat and SOCS box containing 6	Nucleus	transcription regulator
1.166	5e-05	ENSDARG00000006494	ASB7	ankyrin repeat and SOCS box containing 7	Other	other
-1.37	5e-05	ENSDARG00000077760	ASCC1	activating signal cointegrator 1 complex subunit 1	Nucleus	transcription regulator
-1.059	5e-05	ENSDARG00000086678	ASCC3	activating signal cointegrator 1 complex subunit 3	Cytoplasm	enzyme
1.683	5e-05	ENSDARG00000038386	ASCL1	achaete-scute family bHLH transcription factor 1	Nucleus	transcription regulator
-1.065	5e-05	ENSDARG00000016375	ASNS	asparagine synthetase (glutamine-hydrolyzing)	Cytoplasm	enzyme
-1.554	5e-05	ENSDARG00000000540	ASNSD1	asparagine synthetase domain containing 1	Other	enzyme
1.478	5e-05	ENSDARG00000005154	ASPA	aspartoacylase	Cytoplasm	enzyme
-1.63	5e-05	ENSDARG00000021681	ASRGL1	asparaginase like 1	Cytoplasm	enzyme
-1.937	5e-05	ENSDARG00000011764	ASUN	asunder, spermatogenesis regulator	Cytoplasm	other
-1.087	0.00085	ENSDARG00000060537	ATAD2B	ATPase family, AAA domain containing 2B	Nucleus	other
-4.97	5e-05	ENSDARG00000086848	ATAD3A	ATPase family, AAA domain containing 3A	Cytoplasm	other
-1.23	0.0019	ENSDARG00000023903	ATF2	activating transcription factor 2	Nucleus	transcription regulator
-1.431	5e-05	ENSDARG00000009350	ATG3	autophagy related 3	Cytoplasm	enzyme
-1.615	5e-05	ENSDARG00000014531	ATG4A	autophagy related 4A cysteine peptidase	Cytoplasm	peptidase
-2.732	0.005	ENSDARG00000016706	ATIC	5-aminoimidazole-4-carboxamide ribonucleotide formyltransferase/IMP cyclohydrolase	Cytoplasm	enzyme	gemcitabine/pemetrexed, pemetrexed
-1.328	5e-05	ENSDARG00000060481	ATL1	atlastin GTPase 1	Cytoplasm	enzyme
-1.133	5e-05	ENSDARG00000057719	ATL2	atlastin GTPase 2	Cytoplasm	other
-2.174	5e-05	ENSDARG00000036442	ATP11C	ATPase phospholipid transporting 11C	Plasma Membrane	transporter
-2.132	5e-05	ENSDARG00000029931	ATP13A1	ATPase 13A1	Extracellular Space	transporter
-2.259	5e-05	ENSDARG00000061890	ATP13A2	ATPase 13A2	Cytoplasm	transporter
-1.394	5e-05	ENSDARG00000019856	ATP1A1	ATPase Na+/K+ transporting subunit alpha 1	Plasma Membrane	transporter	digoxin, acetyldigitoxin derivative, trichloromethiazide, ciclopirox olamine, ethacrynic acid, reserpine/trichloromethiazide, bretylium, perphenazine, ouabain, digitoxin
-1.212	5e-05	ENSDARG00000010472	ATP1A2	ATPase Na+/K+ transporting subunit alpha 2	Plasma Membrane	transporter	digoxin, ethacrynic acid, perphenazine
-1.73	5e-05	ENSDARG00000013144	ATP1B1	ATPase Na+/K+ transporting subunit beta 1	Plasma Membrane	transporter
-2.822	5e-05	ENSDARG00000042837	ATP1B3	ATPase Na+/K+ transporting subunit beta 3	Plasma Membrane	transporter
-1.298	5e-05	ENSDARG00000053262	ATP1B4	ATPase Na+/K+ transporting family member beta 4	Plasma Membrane	transporter
1.153	5e-05	ENSDARG00000035458	ATP2A1	ATPase sarcoplasmic/endoplasmic reticulum Ca2+ transporting 1	Cytoplasm	transporter
-1.406	5e-05	ENSDARG00000029439	ATP2A2	ATPase sarcoplasmic/endoplasmic reticulum Ca2+ transporting 2	Cytoplasm	transporter
-1.139	5e-05	ENSDARG00000012684	ATP2B1	ATPase plasma membrane Ca2+ transporting 1	Plasma Membrane	transporter
-1.469	5e-05	ENSDARG00000063433	ATP2B2	ATPase plasma membrane Ca2+ transporting 2	Plasma Membrane	transporter
-2.779	5e-05	ENSDARG00000043474	ATP2B3	ATPase plasma membrane Ca2+ transporting 3	Plasma Membrane	transporter
-1.422	5e-05	ENSDARG00000060197	ATP2C1	ATPase secretory pathway Ca2+ transporting 1	Cytoplasm	transporter	sevoflurane, isoflurane, desflurane, enflurane, Ca2+
-2.767	5e-05	ENSDARG00000070083	ATP5B	ATP synthase, H+ transporting, mitochondrial F1 complex, beta polypeptide	Cytoplasm	transporter
1.097	5e-05	ENSDARG00000009447	ATP5G2	ATP synthase, H+ transporting, mitochondrial Fo complex subunit C2 (subunit 9)	Cytoplasm	transporter
-2.479	5e-05	ENSDARG00000001788	ATP5O	ATP synthase, H+ transporting, mitochondrial F1 complex, O subunit	Cytoplasm	transporter
-1.654	5e-05	ENSDARG00000012072	ATP5S	ATP synthase, H+ transporting, mitochondrial Fo complex subunit s (factor B)	Cytoplasm	transporter
1.196	5e-05	ENSDARG00000041417	ATP6AP1	ATPase H+ transporting accessory protein 1	Cytoplasm	transporter
-2.643	5e-05	ENSDARG00000091509	Atp6ap1l	ATPase, H+ transporting, lysosomal accessory protein 1-like	Other	other
1.857	5e-05	ENSDARG00000031681	ATP6V0B	ATPase H+ transporting V0 subunit b	Cytoplasm	transporter
-2.179	0.0008	ENSDARG00000076318	ATP6V1A	ATPase H+ transporting V1 subunit A	Plasma Membrane	transporter	bafilomycin A1, bafilomycin b1
1.023	5e-05	ENSDARG00000023967	ATP6V1C1	ATPase H+ transporting V1 subunit C1	Cytoplasm	transporter
-2.068	5e-05	ENSDARG00000011175	ATP6V1D	ATPase H+ transporting V1 subunit D	Cytoplasm	transporter
1.136	5e-05	ENSDARG00000045543	ATP6V1F	ATPase H+ transporting V1 subunit F	Cytoplasm	enzyme
-1.28	5e-05	ENSDARG00000022315	ATP6V1G1	ATPase H+ transporting V1 subunit G1	Cytoplasm	transporter
-1.446	5e-05	ENSDARG00000079453	ATP8B4	ATPase phospholipid transporting 8B4 (putative)	Plasma Membrane	transporter
-1.66	5e-05	ENSDARG00000062521	ATP9B	ATPase phospholipid transporting 9B (putative)	Cytoplasm	transporter
-1.099	5e-05	ENSDARG00000056270	ATPAF2	ATP synthase mitochondrial F1 complex assembly factor 2	Cytoplasm	other
-2.447	5e-05	ENSDARG00000044092	ATPIF1	ATPase inhibitory factor 1	Cytoplasm	other
-1.128	5e-05	ENSDARG00000006420	ATRNL1	attractin like 1	Other	other
-1.252	5e-05	ENSDARG00000042236	ATRX	ATRX, chromatin remodeler	Nucleus	transcription regulator
1.028	5e-05	ENSDARG00000008439	ATXN10	ataxin 10	Cytoplasm	other
1.356	5e-05	ENSDARG00000074804	ATXN7	ataxin 7	Nucleus	other
1.051	5e-05	ENSDARG00000029331	ATXN7L3	ataxin 7 like 3	Nucleus	transcription regulator
1.466	5e-05	ENSDARG00000056427	AUTS2	autism susceptibility candidate 2	Nucleus	other
-1.865	5e-05	ENSDARG00000059342	AVIL	advillin	Plasma Membrane	other
-1.59	0.0009	ENSDARG00000042845	AVP	arginine vasopressin	Plasma Membrane	other
1.157	5e-05	ENSDARG00000045788	AVPR1A	arginine vasopressin receptor 1A	Plasma Membrane	G-protein coupled receptor	conivaptan, AVP, lypressin
1.115	5e-05	ENSDARG00000062355	AXDND1	axonemal dynein light chain domain containing 1	Extracellular Space	other
1.78	5e-05	ENSDARG00000015887	B2M	beta-2-microglobulin	Plasma Membrane	transmembrane receptor	4'-iodo-4'-deoxydoxorubicin
2.269	5e-05	ENSDARG00000053136	B2M	beta-2-microglobulin	Plasma Membrane	transmembrane receptor	4'-iodo-4'-deoxydoxorubicin
-2.052	5e-05	ENSDARG00000075154	B3GALT1	beta-1,3-galactosyltransferase 1	Cytoplasm	enzyme
-4.936	0.00265	ENSDARG00000076218	B3GALT4	beta-1,3-galactosyltransferase 4	Cytoplasm	enzyme
-2.16	5e-05	ENSDARG00000030733	B3GAT2	beta-1,3-glucuronyltransferase 2	Cytoplasm	enzyme
-1.403	5e-05	ENSDARG00000001939	B3GAT3	beta-1,3-glucuronyltransferase 3	Cytoplasm	enzyme
-1.008	5e-05	ENSDARG00000018971	B3GNT5	UDP-GlcNAc:betaGal beta-1,3-N-acetylglucosaminyltransferase 5	Cytoplasm	enzyme
-1.451	5e-05	ENSDARG00000043431	B3GNTL1	UDP-GlcNAc:betaGal beta-1,3-N-acetylglucosaminyltransferase-like 1	Other	enzyme
-1.291	5e-05	ENSDARG00000058939	B4GALNT3	beta-1,4-N-acetyl-galactosaminyltransferase 3	Other	enzyme
1.144	0.00015	ENSDARG00000062329	B4GALT3	beta-1,4-galactosyltransferase 3	Cytoplasm	enzyme
1.485	0.0008	ENSDARG00000011727	B9D1	B9 domain containing 1	Plasma Membrane	transmembrane receptor
1.151	0.0003	ENSDARG00000004074	BACH2	BTB domain and CNC homolog 2	Nucleus	transcription regulator
-1.354	5e-05	ENSDARG00000020895	BAG1	BCL2 associated athanogene 1	Cytoplasm	other
-1.292	5e-05	ENSDARG00000035005	BAG2	BCL2 associated athanogene 2	Cytoplasm	other
1.377	5e-05	ENSDARG00000039486	BAG3	BCL2 associated athanogene 3	Cytoplasm	other
-1.63	5e-05	ENSDARG00000079264	BAIAP3	BAI1 associated protein 3	Extracellular Space	other
-1.283	5e-05	ENSDARG00000055381	BAMBI	BMP and activin membrane bound inhibitor	Plasma Membrane	other
-1.208	5e-05	ENSDARG00000017562	BANP	BTG3 associated nuclear protein	Nucleus	other
-1.16	5e-05	ENSDARG00000007407	BARX1	BARX homeobox 1	Nucleus	transcription regulator
-1.228	5e-05	ENSDARG00000036135	BBOX1	gamma-butyrobetaine hydroxylase 1	Cytoplasm	enzyme
1.326	5e-05	ENSDARG00000056525	BCAR1	BCAR1, Cas family scaffolding protein	Plasma Membrane	enzyme
1.758	0.0048	ENSDARG00000092996	BCDIN3D	BCDIN3 domain containing RNA methyltransferase	Cytoplasm	enzyme
-2.018	5e-05	ENSDARG00000014676	BCKDHB	branched chain keto acid dehydrogenase E1 subunit beta	Cytoplasm	enzyme
-1.283	5e-05	ENSDARG00000008434	BCL2L1	BCL2 like 1	Cytoplasm	other
-1.01	5e-05	ENSDARG00000036687	BCL9	B-cell CLL/lymphoma 9	Nucleus	other
1.499	5e-05	ENSDARG00000041715	BCO2	beta-carotene oxygenase 2	Cytoplasm	enzyme
-1.12	5e-05	ENSDARG00000027620	BCO2	beta-carotene oxygenase 2	Cytoplasm	enzyme
1.067	5e-05	ENSDARG00000017798	BCOR	BCL6 corepressor	Nucleus	transcription regulator
-1.185	5e-05	ENSDARG00000012295	BCS1L	BCS1 homolog, ubiquinol-cytochrome c reductase complex chaperone	Cytoplasm	other
1.114	0.0007	ENSDARG00000079942	BDKRB2	bradykinin receptor B2	Plasma Membrane	G-protein coupled receptor	anatibant, icatibant
-1.181	5e-05	ENSDARG00000018817	BDNF	brain derived neurotrophic factor	Extracellular Space	growth factor
-2.559	5e-05	ENSDARG00000075624	BEND5	BEN domain containing 5	Cytoplasm	other
1.039	0.0003	ENSDARG00000078455	BEST4	bestrophin 4	Plasma Membrane	other
-1.627	5e-05	ENSDARG00000034885	BET1	Bet1 golgi vesicular membrane trafficking protein	Cytoplasm	transporter
-1.058	5e-05	ENSDARG00000011998	BFSP2	beaded filament structural protein 2	Cytoplasm	other
-1.146	5e-05	ENSDARG00000013430	BHMT	betaine--homocysteine S-methyltransferase	Cytoplasm	enzyme
-1.09	5e-05	ENSDARG00000079496	BICD1	BICD cargo adaptor 1	Cytoplasm	other
-3.397	5e-05	ENSDARG00000075571	BICD2	BICD cargo adaptor 2	Cytoplasm	other
1.009	0.0082	ENSDARG00000007783	BLK	BLK proto-oncogene, Src family tyrosine kinase	Cytoplasm	kinase	osimertinib
-1.188	0.0007	ENSDARG00000077089	BLM	Bloom syndrome RecQ like helicase	Nucleus	enzyme
-1.153	5e-05	ENSDARG00000042933	BLOC1S6	biogenesis of lysosomal organelles complex 1 subunit 6	Cytoplasm	other
-1.699	0.0021	ENSDARG00000059857	BLVRA	biliverdin reductase A	Cytoplasm	enzyme
-1.063	0.0001	ENSDARG00000096829	BLVRB	biliverdin reductase B	Cytoplasm	enzyme
-3.048	5e-05	ENSDARG00000028071	BMP1	bone morphogenetic protein 1	Extracellular Space	peptidase
-2.256	5e-05	ENSDARG00000028053	BMP1	bone morphogenetic protein 1	Extracellular Space	peptidase
1.082	5e-05	ENSDARG00000013409	BMP2	bone morphogenetic protein 2	Extracellular Space	growth factor
1.365	5e-05	ENSDARG00000060526	BMP3	bone morphogenetic protein 3	Extracellular Space	growth factor
-1.468	5e-05	ENSDARG00000020057	BMPR2	bone morphogenetic protein receptor type 2	Plasma Membrane	kinase
-1.696	5e-05	ENSDARG00000054154	BMS1	BMS1, ribosome biogenesis factor	Nucleus	other
-2.161	5e-05	ENSDARG00000013397	BNIP2	BCL2 interacting protein 2	Cytoplasm	other
1.504	5e-05	ENSDARG00000055070	BORCS7	BLOC-1 related complex subunit 7	Other	other
-1.27	5e-05	ENSDARG00000043684	BPNT1	3'(2'), 5'-bisphosphate nucleotidase 1	Nucleus	phosphatase
-1.248	5e-05	ENSDARG00000025071	BRD8	bromodomain containing 8	Nucleus	transcription regulator
-1.547	5e-05	ENSDARG00000017143	BRD9	bromodomain containing 9	Other	other
-1.255	0.00065	ENSDARG00000005002	BRF1	BRF1, RNA polymerase III transcription initiation factor 90 kDa subunit	Nucleus	transcription regulator
-1.441	5e-05	ENSDARG00000078302	BRINP1	BMP/retinoic acid inducible neural specific 1	Nucleus	peptidase
-1.851	5e-05	ENSDARG00000074410	BRIP1	BRCA1 interacting protein C-terminal helicase 1	Nucleus	enzyme
1.694	5e-05	ENSDARG00000041974	BRK1	BRICK1, SCAR/WAVE actin nucleating complex subunit	Cytoplasm	other
1.099	5e-05	ENSDARG00000006235	BRMS1L	breast cancer metastasis-suppressor 1-like	Other	other
1.192	5e-05	ENSDARG00000013659	BROX	BRO1 domain and CAAX motif containing	Cytoplasm	other
-1.084	5e-05	ENSDARG00000074747	BRWD1	bromodomain and WD repeat domain containing 1	Nucleus	transcription regulator
-1.568	5e-05	ENSDARG00000052623	BSDC1	BSD domain containing 1	Other	other
1.23	5e-05	ENSDARG00000068976	BSX	brain specific homeobox	Cytoplasm	transcription regulator
-1.532	0.0008	ENSDARG00000060089	BTAF1	B-TFIID TATA-box binding protein associated factor 1	Nucleus	transcription regulator
-3.867	5e-05	ENSDARG00000020252	BTBD10	BTB domain containing 10	Cytoplasm	other
2.405	5e-05	ENSDARG00000027249	BTG1	BTG anti-proliferation factor 1	Nucleus	transcription regulator
2.087	5e-05	ENSDARG00000020298	BTG2	BTG anti-proliferation factor 2	Nucleus	transcription regulator
-1.303	5e-05	ENSDARG00000074927	BUB1B	BUB1 mitotic checkpoint serine/threonine kinase B	Nucleus	kinase
-1.033	5e-05	ENSDARG00000075883	BUB3	BUB3, mitotic checkpoint protein	Nucleus	other
-1.773	5e-05	ENSDARG00000001057	BYSL	bystin like	Nucleus	other
-1.709	5e-05	ENSDARG00000057166	C10orf11	chromosome 10 open reading frame 11	Other	other
1.798	5e-05	ENSDARG00000068784	C10orf54	chromosome 10 open reading frame 54	Plasma Membrane	other
-2.116	5e-05	ENSDARG00000022564	C11orf58	chromosome 11 open reading frame 58	Other	other
-1.387	5e-05	ENSDARG00000070429	C14orf1	chromosome 14 open reading frame 1	Cytoplasm	other
-2.308	5e-05	ENSDARG00000026247	C15orf59	chromosome 15 open reading frame 59	Other	other
-3.401	0.0001	ENSDARG00000086706	C16orf45	chromosome 16 open reading frame 45	Other	other
-1.348	5e-05	ENSDARG00000020041	C16orf62	chromosome 16 open reading frame 62	Other	other
-1.01	5e-05	ENSDARG00000012458	C16orf72	chromosome 16 open reading frame 72	Other	other
1.276	5e-05	ENSDARG00000046071	C18orf25	chromosome 18 open reading frame 25	Other	other
-1.357	5e-05	ENSDARG00000020611	C19orf47	chromosome 19 open reading frame 47	Nucleus	other
-1.895	5e-05	ENSDARG00000037909	C19orf52	chromosome 19 open reading frame 52	Other	other
-1.776	5e-05	ENSDARG00000063341	C1orf123	chromosome 1 open reading frame 123	Cytoplasm	other
-1.793	5e-05	ENSDARG00000034457	C1orf194	chromosome 1 open reading frame 194	Other	other
1.565	0.0005	ENSDARG00000044613	C1QA	complement C1q A chain	Extracellular Space	peptidase
1.069	5e-05	ENSDARG00000011549	C1QL4	complement C1q like 4	Extracellular Space	other
-1.462	0.0041	ENSDARG00000088878	C1QTNF1	C1q and tumor necrosis factor related protein 1	Extracellular Space	other
-1.203	5e-05	ENSDARG00000058318	C1QTNF9	C1q and tumor necrosis factor related protein 9	Other	other
-1.147	5e-05	ENSDARG00000061066	C2CD2L	C2CD2 like	Cytoplasm	other
1.488	5e-05	ENSDARG00000079876	C2CD4C	C2 calcium dependent domain containing 4C	Extracellular Space	other
1.606	5e-05	ENSDARG00000079556	C2CD4C	C2 calcium dependent domain containing 4C	Extracellular Space	other
1.052	5e-05	ENSDARG00000042025	C2orf49	chromosome 2 open reading frame 49	Nucleus	other
-3.159	0.0003	ENSDARG00000059459	C2orf68	chromosome 2 open reading frame 68	Other	other
1.011	5e-05	ENSDARG00000062425	C2orf69	chromosome 2 open reading frame 69	Other	other
-1.539	5e-05	ENSDARG00000012694	C3	complement component 3	Extracellular Space	peptidase	IgG
1.104	5e-05	ENSDARG00000043719	C3	complement component 3	Extracellular Space	peptidase	IgG
1.171	0.0058	ENSDARG00000031749	C3AR1	complement component 3a receptor 1	Plasma Membrane	G-protein coupled receptor
1.211	5e-05	ENSDARG00000040582	C3orf33	chromosome 3 open reading frame 33	Extracellular Space	other
1.703	5e-05	ENSDARG00000091513	C3orf70	chromosome 3 open reading frame 70	Other	other
1.504	5e-05	ENSDARG00000011723	C5orf22	chromosome 5 open reading frame 22	Other	other
1.421	5e-05	ENSDARG00000060018	C5orf24	chromosome 5 open reading frame 24	Other	other
-1.279	5e-05	ENSDARG00000054777	C5orf51	chromosome 5 open reading frame 51	Other	other
-2.089	5e-05	ENSDARG00000057184	C7orf25	chromosome 7 open reading frame 25	Other	other
1.348	5e-05	ENSDARG00000037652	C7orf26	chromosome 7 open reading frame 26	Nucleus	other
-3.187	5e-05	ENSDARG00000039517	C8B	complement component 8, beta polypeptide	Extracellular Space	other
1.281	5e-05	ENSDARG00000058940	C9orf116	chromosome 9 open reading frame 116	Other	other
-1.267	5e-05	ENSDARG00000041372	C9orf64	chromosome 9 open reading frame 64	Other	other
-1.25	5e-05	ENSDARG00000011166	CA13	carbonic anhydrase 13	Cytoplasm	enzyme	methazolamide, hydrochlorothiazide, acetazolamide, trichloromethiazide, chlorothiazide, chlorthalidone, benzthiazide, sulfacetamide, topiramate
1.035	5e-05	ENSDARG00000043589	CA4	carbonic anhydrase 4	Plasma Membrane	enzyme	ethoxyzolamide, dichlorphenamide, phentermine/topiramate, methazolamide, hydrochlorothiazide, acetazolamide, trichloromethiazide, chlorothiazide, chlorothiazide/reserpine, chlorthalidone, benzthiazide, sulfacetamide, topiramate
1.617	5e-05	ENSDARG00000042293	CA4	carbonic anhydrase 4	Plasma Membrane	enzyme	ethoxyzolamide, dichlorphenamide, phentermine/topiramate, methazolamide, hydrochlorothiazide, acetazolamide, trichloromethiazide, chlorothiazide, chlorothiazide/reserpine, chlorthalidone, benzthiazide, sulfacetamide, topiramate
-2.583	0.00025	ENSDARG00000008866	CABP4	calcium binding protein 4	Plasma Membrane	other
-2.355	5e-05	ENSDARG00000002576	CABP5	calcium binding protein 5	Cytoplasm	other
1.151	5e-05	ENSDARG00000060846	CABP7	calcium binding protein 7	Cytoplasm	other
-1.107	5e-05	ENSDARG00000021735	CACNA1B	calcium voltage-gated channel subunit alpha1 B	Plasma Membrane	ion channel	ziconotide, clevidipine butyrate, levetiracetam, gabapentin, bepridil, agmatine
-1.358	5e-05	ENSDARG00000079295	CACNA1B	calcium voltage-gated channel subunit alpha1 B	Plasma Membrane	ion channel	ziconotide, clevidipine butyrate, levetiracetam, gabapentin, bepridil, agmatine
-2.294	5e-05	ENSDARG00000023683	CACNA1F	calcium voltage-gated channel subunit alpha1 F	Plasma Membrane	ion channel	cinnarizine, MEM-1003, verapamil, mibefradil, bepridil, nisoldipine, isradipine, nimodipine, nicardipine, trandolapril/verapamil
-1.28	5e-05	ENSDARG00000070522	CACNA1I	calcium voltage-gated channel subunit alpha1 I	Plasma Membrane	ion channel	cinnarizine, flunarizine, mibefradil, zonisamide
-1.176	5e-05	ENSDARG00000042552	CACNA1S	calcium voltage-gated channel subunit alpha1 S	Plasma Membrane	ion channel	cinnarizine, MEM-1003, clevidipine butyrate, amlodipine/hydrochlorothiazide/valsartan, amlodipine/telmisartan, aliskiren/amlodipine, aliskiren/amlodipine/hydrochlorothiazide, amlodipine/valsartan, amlodipine/perindopril, amlodipine/benazepril, verapamil, mibefradil, bepridil, enalapril/felodipine, amlodipine/atorvastatin, nisoldipine, isradipine, felodipine, nimodipine, nitrendipine, amlodipine, …
-2.042	5e-05	ENSDARG00000029457	CACNA1S	calcium voltage-gated channel subunit alpha1 S	Plasma Membrane	ion channel	cinnarizine, MEM-1003, clevidipine butyrate, amlodipine/hydrochlorothiazide/valsartan, amlodipine/telmisartan, aliskiren/amlodipine, aliskiren/amlodipine/hydrochlorothiazide, amlodipine/valsartan, amlodipine/perindopril, amlodipine/benazepril, verapamil, mibefradil, bepridil, enalapril/felodipine, amlodipine/atorvastatin, nisoldipine, isradipine, felodipine, nimodipine, nitrendipine, amlodipine, …
-1.12	5e-05	ENSDARG00000014804	CACNA2D1	calcium voltage-gated channel auxiliary subunit alpha2delta 1	Plasma Membrane	ion channel	amlodipine/hydrochlorothiazide/valsartan, amlodipine/telmisartan, aliskiren/amlodipine, amlodipine/hydrochlorothiazide/olmesartan medoxomil, aliskiren/amlodipine/hydrochlorothiazide, nilvadipine, amlodipine/valsartan, amlodipine/perindopril, amlodipine/benazepril, gabapentin, bepridil, enalapril/felodipine, amlodipine/atorvastatin, nisoldipine, isradipine, felodipine, nitrendipine, amlodipine, ni…
1.257	5e-05	ENSDARG00000001881	CACNB3	calcium voltage-gated channel auxiliary subunit beta 3	Plasma Membrane	ion channel	verapamil, mibefradil, nimodipine, trandolapril/verapamil
1.582	5e-05	ENSDARG00000008772	CACNG1	calcium voltage-gated channel auxiliary subunit gamma 1	Plasma Membrane	ion channel	lercanidipin, diltiazem, nitrendipine, diltiazem/enalapril
1.181	5e-05	ENSDARG00000063006	CACNG7	calcium voltage-gated channel auxiliary subunit gamma 7	Plasma Membrane	ion channel
-2.044	5e-05	ENSDARG00000059866	CACTIN	cactin, spliceosome C complex subunit	Nucleus	other
-2.49	5e-05	ENSDARG00000041895	CAD	carbamoyl-phosphate synthetase 2, aspartate transcarbamylase, and dihydroorotase	Cytoplasm	enzyme
-1.27	5e-05	ENSDARG00000036344	CALB2	calbindin 2	Cytoplasm	other
1.196	5e-05	ENSDARG00000052515	CALCOCO2	calcium binding and coiled-coil domain 2	Nucleus	other
1.063	5e-05	ENSDARG00000079602	CALHM3	calcium homeostasis modulator 3	Extracellular Space	other
-1.779	5e-05	ENSDARG00000088898	CALN1	calneuron 1	Cytoplasm	other
-1.541	5e-05	ENSDARG00000045676	CALU	calumenin	Cytoplasm	other
-1.357	5e-05	ENSDARG00000071395	CAMK2G	calcium/calmodulin dependent protein kinase II gamma	Cytoplasm	kinase
1.721	5e-05	ENSDARG00000090424	CAMK2N2	calcium/calmodulin dependent protein kinase II inhibitor 2	Nucleus	other
-1.022	5e-05	ENSDARG00000062173	CAMSAP2	calmodulin regulated spectrin associated protein family member 2	Other	other
-2.024	5e-05	ENSDARG00000037488	CANX	calnexin	Cytoplasm	other
-1.281	5e-05	ENSDARG00000045199	CAPN1	calpain 1	Cytoplasm	peptidase
-1.336	5e-05	ENSDARG00000041864	CAPN3	calpain 3	Cytoplasm	peptidase
-2.742	5e-05	ENSDARG00000069748	CAPN5	calpain 5	Cytoplasm	peptidase
-1.977	5e-05	ENSDARG00000012341	CAPN9	calpain 9	Cytoplasm	peptidase
-1.269	5e-05	ENSDARG00000009346	CAPRIN1	cell cycle associated protein 1	Plasma Membrane	other
1.048	0.0015	ENSDARG00000020749	CAPRIN2	caprin family member 2	Cytoplasm	other
1.173	5e-05	ENSDARG00000086990	CARMIL3	capping protein regulator and myosin 1 linker 3	Plasma Membrane	other
-1.325	5e-05	ENSDARG00000036164	CARS	cysteinyl-tRNA synthetase	Cytoplasm	enzyme
-1.258	5e-05	ENSDARG00000074490	CASC4	cancer susceptibility candidate 4	Cytoplasm	other
-1.675	5e-05	ENSDARG00000070272	CASP10	caspase 10	Cytoplasm	peptidase	caspase 10 inhibitor
-1.356	5e-05	ENSDARG00000093405	CASP6	caspase 6	Cytoplasm	peptidase
-3.142	5e-05	ENSDARG00000018105	CASQ1	calsequestrin 1	Cytoplasm	other
-2.29	5e-05	ENSDARG00000038716	CASQ1	calsequestrin 1	Cytoplasm	other
1.339	5e-05	ENSDARG00000052000	CAV2	caveolin 2	Plasma Membrane	other
2.416	5e-05	ENSDARG00000079012	CBFA2T3	CBFA2/RUNX1 translocation partner 3	Nucleus	transcription regulator
-2.021	5e-05	ENSDARG00000040917	CBFB	core-binding factor, beta subunit	Nucleus	transcription regulator
1.5	5e-05	ENSDARG00000061240	CBLN4	cerebellin 4 precursor	Extracellular Space	other
-1.823	5e-05	ENSDARG00000004318	CBWD1	COBW domain containing 1	Other	other
-1.245	5e-05	ENSDARG00000003860	CBX3	chromobox 3	Nucleus	transcription regulator
-1.683	5e-05	ENSDARG00000061187	CBX5	chromobox 5	Nucleus	transcription regulator
-2.913	5e-05	ENSDARG00000090971	CC2D2A	coiled-coil and C2 domain containing 2A	Cytoplasm	other
1.114	5e-05	ENSDARG00000004211	CCDC106	coiled-coil domain containing 106	Extracellular Space	other
-1.079	0.00365	ENSDARG00000006981	CCDC113	coiled-coil domain containing 113	Cytoplasm	other
-3.429	5e-05	ENSDARG00000023003	CCDC12	coiled-coil domain containing 12	Other	other
-1.25	0.0025	ENSDARG00000063451	CCDC13	coiled-coil domain containing 13	Cytoplasm	other
-1.724	5e-05	ENSDARG00000030508	CCDC134	coiled-coil domain containing 134	Other	other
-1.98	5e-05	ENSDARG00000067517	CCDC15	coiled-coil domain containing 15	Cytoplasm	other
-1.298	5e-05	ENSDARG00000090935	CCDC150	coiled-coil domain containing 150	Other	other
-2.34	5e-05	ENSDARG00000062021	CCDC181	coiled-coil domain containing 181	Nucleus	other
-2.58	5e-05	ENSDARG00000061020	CCDC186	coiled-coil domain containing 186	Other	other
1.765	5e-05	ENSDARG00000011222	CCDC28B	coiled-coil domain containing 28B	Cytoplasm	other
-1.054	5e-05	ENSDARG00000058828	CCDC51	coiled-coil domain containing 51	Cytoplasm	other
-1.424	5e-05	ENSDARG00000089863	CCDC57	coiled-coil domain containing 57	Other	other
-1.04	0.0005	ENSDARG00000032005	CCDC65	coiled-coil domain containing 65	Other	other
-1.093	5e-05	ENSDARG00000061543	CCDC85B	coiled-coil domain containing 85B	Cytoplasm	other
-1.71	5e-05	ENSDARG00000004636	CCDC9	coiled-coil domain containing 9	Extracellular Space	other
1.297	5e-05	ENSDARG00000041750	CCDC92	coiled-coil domain containing 92	Cytoplasm	other
-1.167	5e-05	ENSDARG00000040678	CCDC93	coiled-coil domain containing 93	Extracellular Space	other
1.343	5e-05	ENSDARG00000052089	CCKAR	cholecystokinin A receptor	Plasma Membrane	G-protein coupled receptor	dexloxiglumide, lintitript, T-0632
1.163	5e-05	ENSDARG00000074117	CCKBR	cholecystokinin B receptor	Plasma Membrane	G-protein coupled receptor	itriglumide, YF 476, lutetium-177-PP-F11N, pentagastrin
1.233	5e-05	ENSDARG00000076824	CCKBR	cholecystokinin B receptor	Plasma Membrane	G-protein coupled receptor	itriglumide, YF 476, lutetium-177-PP-F11N, pentagastrin
-3.166	5e-05	ENSDARG00000011094	CCNA2	cyclin A2	Nucleus	other
-1.235	5e-05	ENSDARG00000051748	CCND2	cyclin D2	Nucleus	other
-1.276	5e-05	ENSDARG00000039328	CCNDBP1	cyclin D1 binding protein 1	Nucleus	other
1.655	5e-05	ENSDARG00000017602	CCNG2	cyclin G2	Nucleus	other
1.066	5e-05	ENSDARG00000034146	CCNK	cyclin K	Nucleus	kinase
1.145	5e-05	ENSDARG00000017525	CCNT1	cyclin T1	Nucleus	transcription regulator
-1.105	0.00455	ENSDARG00000087474	CCR6	C-C motif chemokine receptor 6	Plasma Membrane	G-protein coupled receptor
2.347	5e-05	ENSDARG00000055186	CCR9	C-C motif chemokine receptor 9	Plasma Membrane	G-protein coupled receptor
-1.602	5e-05	ENSDARG00000092003	CCS	copper chaperone for superoxide dismutase	Cytoplasm	enzyme
1.115	5e-05	ENSDARG00000040085	CCSAP	centriole, cilia and spindle associated protein	Cytoplasm	other
-3.077	5e-05	ENSDARG00000016173	CCT3	chaperonin containing TCP1 subunit 3	Cytoplasm	other
-1.857	5e-05	ENSDARG00000013475	CCT4	chaperonin containing TCP1 subunit 4	Cytoplasm	other
-1.519	5e-05	ENSDARG00000021252	CCT6A	chaperonin containing TCP1 subunit 6A	Cytoplasm	other
-1.69	5e-05	ENSDARG00000027357	CD2BP2	CD2 cytoplasmic tail binding protein 2	Cytoplasm	other
1.562	5e-05	ENSDARG00000068233	CD53	CD53 molecule	Plasma Membrane	other
1.043	0.0001	ENSDARG00000057016	CDC14A	cell division cycle 14A	Nucleus	phosphatase
-1.17	0.00125	ENSDARG00000077815	CDC26	cell division cycle 26	Other	other
-1.144	5e-05	ENSDARG00000016464	CDC42BPA	CDC42 binding protein kinase alpha	Cytoplasm	kinase
-2.171	5e-05	ENSDARG00000019383	CDC42BPB	CDC42 binding protein kinase beta	Cytoplasm	kinase
1.093	5e-05	ENSDARG00000045036	CDC42EP4	CDC42 effector protein 4	Cytoplasm	other
-1.909	5e-05	ENSDARG00000043797	CDC5L	cell division cycle 5 like	Nucleus	other
-1.911	5e-05	ENSDARG00000020201	CDC73	cell division cycle 73	Nucleus	other
-1.797	5e-05	ENSDARG00000076659	CDCA7L	cell division cycle associated 7 like	Nucleus	other
-1.177	0.00425	ENSDARG00000043137	CDCA8	cell division cycle associated 8	Nucleus	other
-1.267	5e-05	ENSDARG00000058943	CDCP1	CUB domain containing protein 1	Plasma Membrane	other
-2.076	5e-05	ENSDARG00000021442	CDH11	cadherin 11	Plasma Membrane	other
-1.972	5e-05	ENSDARG00000078226	CDH12	cadherin 12	Plasma Membrane	other
-1.116	5e-05	ENSDARG00000094454	CDH23	cadherin-related 23	Plasma Membrane	transporter
-2.976	5e-05	ENSDARG00000037478	CDH8	cadherin 8	Plasma Membrane	other
1.192	5e-05	ENSDARG00000004643	CDHR1	cadherin related family member 1	Plasma Membrane	other
-1.48	5e-05	ENSDARG00000070686	CDIPT	CDP-diacylglycerol--inositol 3-phosphatidyltransferase	Cytoplasm	enzyme
-1.161	5e-05	ENSDARG00000034256	CDK10	cyclin dependent kinase 10	Nucleus	kinase	alvocidib
1.02	5e-05	ENSDARG00000012204	CDK18	cyclin dependent kinase 18	Cytoplasm	kinase
1.019	5e-05	ENSDARG00000003867	CDK20	cyclin dependent kinase 20	Nucleus	kinase
-1.753	5e-05	ENSDARG00000087937	CDK4	cyclin dependent kinase 4	Nucleus	kinase	palbociclib, cyclin dependent kinase 4 inhibitor, AG 024322, milciclib, ribociclib, P1446A-05, abemaciclib, letrozole/palbociclib, roniciclib, FLX925, fulvestrant/palbociclib, G1T28, alvocidib
1.235	5e-05	ENSDARG00000045087	CDK5R1	cyclin dependent kinase 5 regulatory subunit 1	Nucleus	kinase
-1.471	5e-05	ENSDARG00000045092	CDK5RAP3	CDK5 regulatory subunit associated protein 3	Nucleus	other
1.934	0.00355	ENSDARG00000037262	CDKN2A	cyclin dependent kinase inhibitor 2A	Nucleus	transcription regulator
-1.167	5e-05	ENSDARG00000053395	CDKN2AIPNL	CDKN2A interacting protein N-terminal like	Other	other
-1.237	5e-05	ENSDARG00000023028	CDV3	CDV3 homolog	Cytoplasm	other
-1.184	5e-05	ENSDARG00000036073	CEBPG	CCAAT/enhancer binding protein gamma	Nucleus	transcription regulator
-1.346	5e-05	ENSDARG00000045857	CEBPZ	CCAAT/enhancer binding protein zeta	Nucleus	transcription regulator
2.205	5e-05	ENSDARG00000029822	CEL	carboxyl ester lipase	Extracellular Space	enzyme
1.72	5e-05	ENSDARG00000017490	CEL	carboxyl ester lipase	Extracellular Space	enzyme
-1.335	5e-05	ENSDARG00000056744	CELA2A	chymotrypsin like elastase family member 2A	Extracellular Space	peptidase
1.184	5e-05	ENSDARG00000056765	CELA2A	chymotrypsin like elastase family member 2A	Extracellular Space	peptidase
-1.153	5e-05	ENSDARG00000039881	CEMIP	cell migration inducing hyaluronan binding protein	Cytoplasm	enzyme
-1.39	5e-05	ENSDARG00000018121	CENPJ	centromere protein J	Nucleus	transcription regulator
1.095	5e-05	ENSDARG00000024681	CENPM	centromere protein M	Cytoplasm	other
-1.591	5e-05	ENSDARG00000079679	CEP112	centrosomal protein 112	Cytoplasm	other
-1.77	5e-05	ENSDARG00000075725	CEP152	centrosomal protein 152	Cytoplasm	other
-1.566	0.0002	ENSDARG00000062727	CEP290	centrosomal protein 290	Cytoplasm	transcription regulator
1.009	5e-05	ENSDARG00000002365	CERS5	ceramide synthase 5	Cytoplasm	transcription regulator
1.004	5e-05	ENSDARG00000053583	CERS6	ceramide synthase 6	Nucleus	transcription regulator
1.687	5e-05	ENSDARG00000041569	CES1	carboxylesterase 1	Cytoplasm	enzyme
1.398	5e-05	ENSDARG00000030872	CETP	cholesteryl ester transfer protein	Extracellular Space	enzyme	torcetrapib
1.48	5e-05	ENSDARG00000055278	CFB	complement factor B	Extracellular Space	peptidase
1.587	5e-05	ENSDARG00000005616	CFB	complement factor B	Extracellular Space	peptidase
1.689	5e-05	ENSDARG00000090730	CFB	complement factor B	Extracellular Space	peptidase
1.572	5e-05	ENSDARG00000014106	CFL2	cofilin 2	Extracellular Space	other
1.16	5e-05	ENSDARG00000055966	CFLAR	CASP8 and FADD like apoptosis regulator	Cytoplasm	other
2.464	5e-05	ENSDARG00000094451	CFP	complement factor properdin	Extracellular Space	other
-1.037	5e-05	ENSDARG00000055607	CGN	cingulin	Plasma Membrane	other
-1.359	5e-05	ENSDARG00000058690	CGN	cingulin	Plasma Membrane	other
-1.738	5e-05	ENSDARG00000037040	CGRRF1	cell growth regulator with ring finger domain 1	Nucleus	other
1.538	5e-05	ENSDARG00000045190	CH25H	cholesterol 25-hydroxylase	Cytoplasm	enzyme
1.256	0.0003	ENSDARG00000045071	CHAD	chondroadherin	Extracellular Space	other
-1.227	0.00155	ENSDARG00000091754	CHCHD5	coiled-coil-helix-coiled-coil-helix domain containing 5	Other	other
-1.961	5e-05	ENSDARG00000021405	CHD3	chromodomain helicase DNA binding protein 3	Nucleus	enzyme
-1.978	5e-05	ENSDARG00000025789	CHD4	chromodomain helicase DNA binding protein 4	Nucleus	enzyme
-1.527	5e-05	ENSDARG00000063535	CHD4	chromodomain helicase DNA binding protein 4	Nucleus	enzyme
-1.739	5e-05	ENSDARG00000075543	CHD8	chromodomain helicase DNA binding protein 8	Nucleus	enzyme
-1.494	0.00475	ENSDARG00000025820	CHEK2	checkpoint kinase 2	Nucleus	kinase	XL844
1.103	5e-05	ENSDARG00000021812	CHERP	calcium homeostasis endoplasmic reticulum protein	Cytoplasm	other
-1.651	5e-05	ENSDARG00000022690	CHIC2	cysteine rich hydrophobic domain 2	Plasma Membrane	other
-1.382	5e-05	ENSDARG00000069673	CHID1	chitinase domain containing 1	Extracellular Space	other
-1.641	5e-05	ENSDARG00000053979	CHMP2A	charged multivesicular body protein 2A	Cytoplasm	other
-1.359	5e-05	ENSDARG00000041362	CHMP7	charged multivesicular body protein 7	Cytoplasm	transporter
-1.611	5e-05	ENSDARG00000017067	CHORDC1	cysteine and histidine rich domain containing 1	Other	other
1.47	5e-05	ENSDARG00000025788	CHP2	calcineurin like EF-hand protein 2	Cytoplasm	other
-1.015	5e-05	ENSDARG00000078392	CHPF	chondroitin polymerizing factor	Cytoplasm	enzyme
-1.807	5e-05	ENSDARG00000059961	CHPF2	chondroitin polymerizing factor 2	Cytoplasm	enzyme
-1.079	0.00145	ENSDARG00000078916	CHRDL2	chordin like 2	Cytoplasm	other
-1.033	5e-05	ENSDARG00000071091	CHRM3	cholinergic receptor muscarinic 3	Plasma Membrane	G-protein coupled receptor	fesoterodine, ABT-089, protoveratrine derivative, aclidinium, dextromethorphan/quinidine, umeclidinium, glycopyrrolate/indacaterol, umeclidinium/vilanterol, olodaterol/tiotropium, indacaterol/tiotropium, formoterol/glycopyrrolate, atropine/edrophonium, cyclopentolate/phenylephrine, albuterol/ipratropium, trihexyphenidyl, carbamylcholine, darifenacin, methacholine, diphenhydramine, doxepin, quinid…
1.561	5e-05	ENSDARG00000003420	CHRNA5	cholinergic receptor nicotinic alpha 5 subunit	Plasma Membrane	transmembrane receptor	ABT-089, isoflurane, mecamylamine, succinylcholine, rocuronium, doxacurium, amobarbital, mivacurium, pipecuronium, rapacuronium, metocurine, atracurium, cisatracurium, acetylcholine, nicotine, D-tubocurarine, arecoline, enflurane, pancuronium, vecuronium
1.203	0.0013	ENSDARG00000038508	CHRNB3	cholinergic receptor nicotinic beta 3 subunit	Plasma Membrane	transmembrane receptor	ABT-089, isoflurane, mecamylamine, succinylcholine, rocuronium, doxacurium, mivacurium, pipecuronium, rapacuronium, metocurine, atracurium, cisatracurium, acetylcholine, nicotine, D-tubocurarine, arecoline, enflurane, pancuronium, vecuronium
1.097	5e-05	ENSDARG00000052764	CHRNB3	cholinergic receptor nicotinic beta 3 subunit	Plasma Membrane	transmembrane receptor	ABT-089, isoflurane, mecamylamine, succinylcholine, rocuronium, doxacurium, mivacurium, pipecuronium, rapacuronium, metocurine, atracurium, cisatracurium, acetylcholine, nicotine, D-tubocurarine, arecoline, enflurane, pancuronium, vecuronium
1.051	5e-05	ENSDARG00000088593	CHST1	carbohydrate sulfotransferase 1	Cytoplasm	enzyme
-1.274	5e-05	ENSDARG00000058585	CHST2	carbohydrate sulfotransferase 2	Cytoplasm	enzyme
-1.198	5e-05	ENSDARG00000044341	CHST7	carbohydrate sulfotransferase 7	Cytoplasm	enzyme
-1.566	5e-05	ENSDARG00000079027	CHSY1	chondroitin sulfate synthase 1	Cytoplasm	enzyme
-1.072	5e-05	ENSDARG00000059212	CIAO1	cytosolic iron-sulfur assembly component 1	Nucleus	transcription regulator
1.163	5e-05	ENSDARG00000059651	CIDEC	cell death inducing DFFA like effector c	Cytoplasm	other
1.215	5e-05	ENSDARG00000090851	CIITA	class II, major histocompatibility complex, transactivator	Nucleus	transcription regulator
-1.528	5e-05	ENSDARG00000013687	CILP2	cartilage intermediate layer protein 2	Extracellular Space	other
-1.244	5e-05	ENSDARG00000078095	CIPC	CLOCK interacting pacemaker	Nucleus	other
-1.47	5e-05	ENSDARG00000040565	CKM	creatine kinase, M-type	Cytoplasm	kinase
-2.995	5e-05	ENSDARG00000039929	CKMT2	creatine kinase, mitochondrial 2	Cytoplasm	kinase
1.343	5e-05	ENSDARG00000007971	CKS1B	CDC28 protein kinase regulatory subunit 1B	Other	kinase
-1.138	0.0027	ENSDARG00000076140	CLCF1	cardiotrophin-like cytokine factor 1	Extracellular Space	cytokine
-1.9	0.00085	ENSDARG00000012269	CLCN1	chloride voltage-gated channel 1	Plasma Membrane	ion channel
-2.387	5e-05	ENSDARG00000035808	CLCN4	chloride voltage-gated channel 4	Plasma Membrane	ion channel
-2.07	5e-05	ENSDARG00000032577	CLCN6	chloride voltage-gated channel 6	Plasma Membrane	ion channel
1.204	5e-05	ENSDARG00000020031	CLDN11	claudin 11	Plasma Membrane	other
1.583	5e-05	ENSDARG00000003927	CLDN12	claudin 12	Plasma Membrane	other
-1.068	0.0066	ENSDARG00000067725	CLDN20	claudin 20	Plasma Membrane	other
-1.473	5e-05	ENSDARG00000028096	CLDN23	claudin 23	Plasma Membrane	other
1.016	5e-05	ENSDARG00000009544	CLDN4	claudin 4	Plasma Membrane	transmembrane receptor
-1.14	5e-05	ENSDARG00000095963	CLEC10A	C-type lectin domain family 10 member A	Plasma Membrane	other
-1.469	5e-05	ENSDARG00000038094	CLEC16A	C-type lectin domain family 16 member A	Cytoplasm	other
1.054	5e-05	ENSDARG00000056379	CLEC4E	C-type lectin domain family 4 member E	Plasma Membrane	other
1.698	0.00235	ENSDARG00000008075	CLEC4E	C-type lectin domain family 4 member E	Plasma Membrane	other
-1.143	5e-05	ENSDARG00000078722	CLIP1	CAP-Gly domain containing linker protein 1	Cytoplasm	other
1.208	5e-05	ENSDARG00000054456	CLIP3	CAP-Gly domain containing linker protein 3	Plasma Membrane	other
1.137	5e-05	ENSDARG00000077584	CLN6	ceroid-lipofuscinosis, neuronal 6, late infantile, variant	Cytoplasm	other
1.486	5e-05	ENSDARG00000011703	CLOCK	clock circadian regulator	Nucleus	transcription regulator
-1.81	5e-05	ENSDARG00000063663	CLP1	cleavage and polyadenylation factor I subunit 1	Nucleus	other
-2.495	5e-05	ENSDARG00000029063	CLPX	caseinolytic mitochondrial matrix peptidase chaperone subunit	Cytoplasm	enzyme
-1.035	5e-05	ENSDARG00000031720	CLSTN1	calsyntenin 1	Plasma Membrane	other
-1.742	5e-05	ENSDARG00000045618	CLTA	clathrin light chain A	Plasma Membrane	other
-1.188	5e-05	ENSDARG00000043493	CLTC	clathrin heavy chain	Plasma Membrane	other
-1.495	5e-05	ENSDARG00000090716	CLTC	clathrin heavy chain	Plasma Membrane	other
-1.032	0.0015	ENSDARG00000030913	CLUH	clustered mitochondria homolog	Cytoplasm	translation regulator
1.482	5e-05	ENSDARG00000062933	CMIP	c-Maf inducing protein	Cytoplasm	other
-1.23	5e-05	ENSDARG00000019924	CMPK1	cytidine/uridine monophosphate kinase 1	Nucleus	kinase
1.389	5e-05	ENSDARG00000010032	CMTM7	CKLF like MARVEL transmembrane domain containing 7	Extracellular Space	cytokine
-1.467	5e-05	ENSDARG00000030830	CMTR1	cap methyltransferase 1	Nucleus	enzyme
-3.655	5e-05	ENSDARG00000070922	CNBP	CCHC-type zinc finger nucleic acid binding protein	Nucleus	transcription regulator
-1.232	5e-05	ENSDARG00000045776	CNBP	CCHC-type zinc finger nucleic acid binding protein	Nucleus	transcription regulator
-3.841	5e-05	ENSDARG00000012125	CNGA1	cyclic nucleotide gated channel alpha 1	Plasma Membrane	ion channel
1.036	5e-05	ENSDARG00000020311	CNIH1	cornichon family AMPA receptor auxiliary protein 1	Plasma Membrane	other
1.819	5e-05	ENSDARG00000014953	CNIH3	cornichon family AMPA receptor auxiliary protein 3	Plasma Membrane	transporter
1.239	5e-05	ENSDARG00000087759	CNIH4	cornichon family AMPA receptor auxiliary protein 4	Plasma Membrane	other
-2.233	5e-05	ENSDARG00000035858	CNN2	calponin 2	Cytoplasm	other
-1.538	5e-05	ENSDARG00000078733	CNNM2	cyclin and CBS domain divalent metal cation transport mediator 2	Plasma Membrane	transporter
-1.449	5e-05	ENSDARG00000061802	CNOT2	CCR4-NOT transcription complex subunit 2	Nucleus	transcription regulator
-1.05	5e-05	ENSDARG00000033855	CNOT9	CCR4-NOT transcription complex subunit 9	Cytoplasm	other
-1.493	0.00015	ENSDARG00000070512	CNPY3	canopy FGF signaling regulator 3	Cytoplasm	other
-1.841	0.0005	ENSDARG00000033345	CNTLN	centlein	Cytoplasm	other
-2.384	5e-05	ENSDARG00000000472	CNTN2	contactin 2	Plasma Membrane	other
-2.024	5e-05	ENSDARG00000053454	CNTN3	contactin 3	Plasma Membrane	other
-1.95	5e-05	ENSDARG00000074524	CNTNAP1	contactin associated protein 1	Plasma Membrane	other
-1.506	5e-05	ENSDARG00000019355	COA7	cytochrome c oxidase assembly factor 7 (putative)	Other	other
-2.08	5e-05	ENSDARG00000054264	COG4	component of oligomeric golgi complex 4	Cytoplasm	transporter
-1.449	5e-05	ENSDARG00000061372	COG7	component of oligomeric golgi complex 7	Cytoplasm	transporter
1.065	5e-05	ENSDARG00000054753	COL10A1	collagen type X alpha 1 chain	Extracellular Space	other	collagenase clostridium histolyticum
-1.168	5e-05	ENSDARG00000026165	COL11A1	collagen type XI alpha 1 chain	Extracellular Space	other	collagenase clostridium histolyticum
-1.111	5e-05	ENSDARG00000005762	COL14A1	collagen type XIV alpha 1 chain	Extracellular Space	other	collagenase clostridium histolyticum
-2.155	5e-05	ENSDARG00000025320	COL21A1	collagen type XXI alpha 1 chain	Extracellular Space	other	collagenase clostridium histolyticum
-2.617	5e-05	ENSDARG00000095339	COL23A1	collagen type XXIII alpha 1 chain	Plasma Membrane	other	collagenase clostridium histolyticum
-1.998	5e-05	ENSDARG00000074908	COL6A1	collagen type VI alpha 1	Extracellular Space	other	collagenase clostridium histolyticum
-1.382	5e-05	ENSDARG00000061436	COL6A2	collagen type VI alpha 2	Extracellular Space	other	collagenase clostridium histolyticum
-1.321	5e-05	ENSDARG00000077139	COL6A3	collagen type VI alpha 3 chain	Extracellular Space	other	collagenase clostridium histolyticum
-2.09	5e-05	ENSDARG00000073699	COL9A1	collagen type IX alpha 1	Extracellular Space	other	collagenase clostridium histolyticum
-1.722	5e-05	ENSDARG00000031483	COL9A1	collagen type IX alpha 1	Extracellular Space	other	collagenase clostridium histolyticum
-1.606	5e-05	ENSDARG00000013266	COLEC11	collectin subfamily member 11	Extracellular Space	enzyme
-1.2	5e-05	ENSDARG00000073974	COLGALT1	collagen beta(1-O)galactosyltransferase 1	Cytoplasm	enzyme
-1.399	5e-05	ENSDARG00000031203	COMMD1	copper metabolism domain containing 1	Nucleus	transporter
2.374	5e-05	ENSDARG00000013076	COMMD3-BMI1	COMMD3-BMI1 readthrough	Nucleus	transcription regulator
-1.323	5e-05	ENSDARG00000029660	COMMD5	COMM domain containing 5	Nucleus	other
-2.114	5e-05	ENSDARG00000057624	COPS5	COP9 signalosome subunit 5	Nucleus	transcription regulator
-1.943	5e-05	ENSDARG00000035618	COQ5	coenzyme Q5, methyltransferase	Cytoplasm	enzyme
1.133	5e-05	ENSDARG00000054610	CORO1A	coronin 1A	Cytoplasm	other
-2.448	5e-05	ENSDARG00000021193	CORO1C	coronin 1C	Cytoplasm	other
1.019	5e-05	ENSDARG00000063882	COX19	COX19, cytochrome c oxidase assembly factor	Cytoplasm	other
-2.415	5e-05	ENSDARG00000032970	COX4I1	cytochrome c oxidase subunit 4I1	Cytoplasm	enzyme
-3.21	5e-05	ENSDARG00000038577	Cox6c	cytochrome c oxidase subunit VIc	Cytoplasm	enzyme
-2.189	5e-05	ENSDARG00000053217	COX7A2	cytochrome c oxidase subunit 7A2	Cytoplasm	enzyme
-1.274	5e-05	ENSDARG00000010312	CP	ceruloplasmin (ferroxidase)	Extracellular Space	enzyme
1.854	5e-05	ENSDARG00000030915	CPA1	carboxypeptidase A1	Extracellular Space	peptidase
1.028	5e-05	ENSDARG00000043722	CPA2	carboxypeptidase A2	Extracellular Space	peptidase
1.584	0.0004	ENSDARG00000010146	CPA2	carboxypeptidase A2	Extracellular Space	peptidase
1.445	5e-05	ENSDARG00000037144	CPB2	carboxypeptidase B2	Extracellular Space	peptidase
-1.337	5e-05	ENSDARG00000055874	CPE	carboxypeptidase E	Cytoplasm	peptidase
1.004	5e-05	ENSDARG00000052604	CPEB2	cytoplasmic polyadenylation element binding protein 2	Cytoplasm	translation regulator
1.717	5e-05	ENSDARG00000060103	CPEB3	cytoplasmic polyadenylation element binding protein 3	Cytoplasm	translation regulator
-3.332	5e-05	ENSDARG00000089486	CPLX3	complexin 3	Nucleus	transporter
-1.224	5e-05	ENSDARG00000059978	CPLX4	complexin 4	Plasma Membrane	other
-1.139	5e-05	ENSDARG00000007753	CPNE2	copine 2	Cytoplasm	other
-3.182	5e-05	ENSDARG00000062025	CPOX	coproporphyrinogen oxidase	Cytoplasm	enzyme
-1.624	5e-05	ENSDARG00000031968	CPPED1	calcineurin like phosphoesterase domain containing 1	Cytoplasm	enzyme
-2.161	5e-05	ENSDARG00000034178	CPSF1	cleavage and polyadenylation specific factor 1	Nucleus	other
-3.191	5e-05	ENSDARG00000028971	CPSF2	cleavage and polyadenylation specific factor 2	Nucleus	other
-1.228	5e-05	ENSDARG00000052537	CPTP	ceramide-1-phosphate transfer protein	Cytoplasm	transporter
-1.369	5e-05	ENSDARG00000056480	CPVL	carboxypeptidase, vitellogenic like	Cytoplasm	peptidase
-1.798	5e-05	ENSDARG00000006901	CPXM2	carboxypeptidase X (M14 family), member 2	Extracellular Space	peptidase
-1.788	5e-05	ENSDARG00000091726	CPXM2	carboxypeptidase X (M14 family), member 2	Extracellular Space	peptidase
-2.494	5e-05	ENSDARG00000075521	CPZ	carboxypeptidase Z	Extracellular Space	peptidase
-1.481	5e-05	ENSDARG00000045926	CRABP1	cellular retinoic acid binding protein 1	Cytoplasm	transporter
-2.487	5e-05	ENSDARG00000035904	CRABP1	cellular retinoic acid binding protein 1	Cytoplasm	transporter
-1.138	5e-05	ENSDARG00000040248	CRAT	carnitine O-acetyltransferase	Cytoplasm	enzyme
-1.437	5e-05	ENSDARG00000053586	CREB1	cAMP responsive element binding protein 1	Nucleus	transcription regulator
-2.064	5e-05	ENSDARG00000000666	CREG2	cellular repressor of E1A stimulated genes 2	Extracellular Space	enzyme
-1.409	5e-05	ENSDARG00000029071	CRELD2	cysteine rich with EGF like domains 2	Other	other
1.202	5e-05	ENSDARG00000027657	CRH	corticotropin releasing hormone	Extracellular Space	cytokine
1.018	5e-05	ENSDARG00000024831	CRHBP	corticotropin releasing hormone binding protein	Extracellular Space	other
1.12	5e-05	ENSDARG00000003989	CRHR1	corticotropin releasing hormone receptor 1	Plasma Membrane	G-protein coupled receptor	CRA0165, CRA1001, SSR125543A
1.368	5e-05	ENSDARG00000062377	CRHR2	corticotropin releasing hormone receptor 2	Plasma Membrane	G-protein coupled receptor
-1.312	5e-05	ENSDARG00000070670	CRIP2	cysteine rich protein 2	Nucleus	other
1.356	5e-05	ENSDARG00000033201	Crip2	cysteine rich protein 2	Plasma Membrane	other
1.359	5e-05	ENSDARG00000077275	CRISPLD1	cysteine rich secretory protein LCCL domain containing 1	Cytoplasm	other
-1.46	5e-05	ENSDARG00000055635	CRK	CRK proto-oncogene, adaptor protein	Cytoplasm	other
-1.727	5e-05	ENSDARG00000028699	CRKL	CRK like proto-oncogene, adaptor protein	Cytoplasm	kinase
-2.691	5e-05	ENSDARG00000007901	CRNKL1	crooked neck pre-mRNA splicing factor 1	Nucleus	other
-1.102	5e-05	ENSDARG00000040352	CROT	carnitine O-octanoyltransferase	Cytoplasm	enzyme
-1.913	5e-05	ENSDARG00000011583	CRY1	cryptochrome circadian clock 1	Nucleus	enzyme
1.07	5e-05	ENSDARG00000041925	CRYBA2	crystallin beta A2	Other	other
-1.796	5e-05	ENSDARG00000068507	CRYBB1	crystallin beta B1	Other	other
1.044	5e-05	ENSDARG00000093318	CRYGC	crystallin gamma C	Cytoplasm	other
-2.048	5e-05	ENSDARG00000026348	CSAD	cysteine sulfinic acid decarboxylase	Cytoplasm	enzyme
-1.51	5e-05	ENSDARG00000006963	CSE1L	chromosome segregation 1 like	Nucleus	transporter
1.285	5e-05	ENSDARG00000045959	CSF3R	colony stimulating factor 3 receptor	Plasma Membrane	transmembrane receptor	cladribine/cytarabine/filgrastim, cytarabine/filgrastim/fludarabine phosphate, cladribine/cytarabine/filgrastim/mitoxantrone, clofarabine/cytarabine/filgrastim, cytarabine/filgrastim/fludarabine phosphate/idarubicin, cladribine/cytarabine/filgrastim/idarubicin, darbepoetin alfa/filgrastim, EPO/filgrastim, cladribine/cytarabine/filgrastim/idarubicin/plerixafor, clofarabine/filgrastim/idarubicin, c…
-1.229	5e-05	ENSDARG00000061400	CSGALNACT2	chondroitin sulfate N-acetylgalactosaminyltransferase 2	Cytoplasm	enzyme
-1.32	5e-05	ENSDARG00000038185	CSHL1	chorionic somatomammotropin hormone like 1	Extracellular Space	growth factor
-1.477	5e-05	ENSDARG00000077920	CSMD3	CUB and Sushi multiple domains 3	Other	enzyme
1.093	5e-05	ENSDARG00000052674	CSNK1A1L	casein kinase 1 alpha 1 like	Cytoplasm	kinase
-1.822	5e-05	ENSDARG00000005458	CSNK1G2	casein kinase 1 gamma 2	Cytoplasm	kinase
-1.754	5e-05	ENSDARG00000034056	CSNK1G3	casein kinase 1 gamma 3	Cytoplasm	kinase
-1.26	5e-05	ENSDARG00000077776	CSNK2B	casein kinase 2 beta	Cytoplasm	kinase
-1.061	0.0001	ENSDARG00000091628	CSPP1	centrosome and spindle pole associated protein 1	Cytoplasm	other
1.254	5e-05	ENSDARG00000044820	CSTF1	cleavage stimulation factor subunit 1	Nucleus	other
-1.006	5e-05	ENSDARG00000019213	CTBP1	C-terminal binding protein 1	Nucleus	enzyme
-1.603	5e-05	ENSDARG00000070119	CTC1	CTS telomere maintenance complex component 1	Nucleus	other
-1.619	5e-05	ENSDARG00000056621	CTCF	CCCTC-binding factor	Nucleus	transcription regulator
-1.754	5e-05	ENSDARG00000017522	CTDP1	CTD phosphatase subunit 1	Nucleus	phosphatase
-1.074	5e-05	ENSDARG00000061587	CTDSPL2	CTD small phosphatase like 2	Nucleus	phosphatase
-2.01	5e-05	ENSDARG00000001971	CTHRC1	collagen triple helix repeat containing 1	Extracellular Space	other
-1.374	5e-05	ENSDARG00000090617	CTIF	cap binding complex dependent translation initiation factor	Cytoplasm	other
-2.77	5e-05	ENSDARG00000030700	CTPS1	CTP synthase 1	Nucleus	enzyme	cytidine triphosphate synthetase inhibitor
-1.948	5e-05	ENSDARG00000009170	CTR9	CTR9 homolog, Paf1/RNA polymerase II complex component	Nucleus	other
-1.031	5e-05	ENSDARG00000063095	CTSF	cathepsin F	Cytoplasm	peptidase
-1.148	5e-05	ENSDARG00000052855	CTSO	cathepsin O	Cytoplasm	peptidase
1.122	5e-05	ENSDARG00000013771	CTSS	cathepsin S	Cytoplasm	peptidase
-1.516	5e-05	ENSDARG00000007836	CTSV	cathepsin V	Cytoplasm	peptidase
-1.614	5e-05	ENSDARG00000043081	CTSZ	cathepsin Z	Cytoplasm	peptidase
-3.435	5e-05	ENSDARG00000011777	CTTN	cortactin	Plasma Membrane	other
1.448	0.0001	ENSDARG00000033508	CTXN3	cortexin 3	Other	other
-1.334	5e-05	ENSDARG00000013965	CUL2	cullin 2	Nucleus	enzyme
-2.762	5e-05	ENSDARG00000077306	CUTC	cutC copper transporter	Cytoplasm	other
1.114	5e-05	ENSDARG00000078459	CUX1	cut like homeobox 1	Nucleus	transcription regulator
-3.221	5e-05	ENSDARG00000013382	CWC15	CWC15 spliceosome-associated protein	Nucleus	other
-2.013	5e-05	ENSDARG00000014008	CWC22	CWC22 homolog, spliceosome-associated protein	Nucleus	other
-1.205	5e-05	ENSDARG00000003382	CWC25	CWC25 spliceosome associated protein homolog	Nucleus	other
-2.126	5e-05	ENSDARG00000043727	CWC27	CWC27 spliceosome associated protein homolog	Nucleus	enzyme
-1.595	5e-05	ENSDARG00000091760	CWF19L2	CWF19-like 2, cell cycle control (S. pombe)	Other	other
1.573	5e-05	ENSDARG00000007358	CXCR3	C-X-C motif chemokine receptor 3	Plasma Membrane	G-protein coupled receptor
2.051	0.0003	ENSDARG00000078177	CXCR3	C-X-C motif chemokine receptor 3	Plasma Membrane	G-protein coupled receptor
1.044	5e-05	ENSDARG00000057633	CXCR4	C-X-C motif chemokine receptor 4	Plasma Membrane	G-protein coupled receptor	cladribine/cytarabine/filgrastim/idarubicin/plerixafor, POL6326, BL-8040, LY-2510924, burixafor, plerixafor
-1.708	5e-05	ENSDARG00000010331	CXorf57	chromosome X open reading frame 57	Other	other
1.559	5e-05	ENSDARG00000077817	CXXC4	CXXC finger protein 4	Cytoplasm	other
-1.194	0.00035	ENSDARG00000038176	CYB561	cytochrome b561	Cytoplasm	enzyme
-2.465	5e-05	ENSDARG00000061006	CYB5D2	cytochrome b5 domain containing 2	Extracellular Space	other
1.004	0.00025	ENSDARG00000056615	CYBB	cytochrome b-245 beta chain	Cytoplasm	enzyme
-1.179	5e-05	ENSDARG00000060058	CYLD	CYLD lysine 63 deubiquitinase	Nucleus	transcription regulator
1.226	0.0003	ENSDARG00000092696	CYP11A1	cytochrome P450 family 11 subfamily A member 1	Cytoplasm	enzyme
-1.567	5e-05	ENSDARG00000056029	CYP26C1	cytochrome P450 family 26 subfamily C member 1	Cytoplasm	enzyme
-2.594	5e-05	ENSDARG00000045015	CYP27B1	cytochrome P450 family 27 subfamily B member 1	Cytoplasm	enzyme
-1.704	5e-05	ENSDARG00000092660	CYP27C1	cytochrome P450 family 27 subfamily C member 1	Other	other
1.143	0.00835	ENSDARG00000018485	CYP2J2	cytochrome P450 family 2 subfamily J member 2	Cytoplasm	enzyme
1.107	5e-05	ENSDARG00000042953	CYP2J2	cytochrome P450 family 2 subfamily J member 2	Cytoplasm	enzyme
1.96	5e-05	ENSDARG00000026548	CYP2U1	cytochrome P450 family 2 subfamily U member 1	Cytoplasm	enzyme
-3.034	5e-05	ENSDARG00000042641	CYP51A1	cytochrome P450 family 51 subfamily A member 1	Cytoplasm	enzyme	posaconazole, luliconazole, efinaconazole, betamethasone/clotrimazole, econazole, itraconazole, clotrimazole, fluconazole, miconazole, bifonazole, ketoconazole, sertaconazole, oxiconazole, terconazole, voriconazole
1.209	5e-05	ENSDARG00000008858	CYP7B1	cytochrome P450 family 7 subfamily B member 1	Cytoplasm	enzyme
-1.743	5e-05	ENSDARG00000053068	CYP8B1	cytochrome P450 family 8 subfamily B member 1	Cytoplasm	enzyme
-1.087	5e-05	ENSDARG00000023062	CYR61	cysteine rich angiogenic inducer 61	Extracellular Space	other
-1.204	5e-05	ENSDARG00000076742	CYTH1	cytohesin 1	Cytoplasm	other
-1.646	5e-05	ENSDARG00000028800	CYTH2	cytohesin 2	Cytoplasm	other
-1.608	5e-05	ENSDARG00000005159	CYTH3	cytohesin 3	Cytoplasm	other
1.665	5e-05	ENSDARG00000038011	CYTH4	cytohesin 4	Cytoplasm	other
1.471	0.0011	ENSDARG00000061717	CYTIP	cytohesin 1 interacting protein	Cytoplasm	other
-3.084	5e-05	ENSDARG00000020573	D1Pas1	DNA segment, Chr 1, Pasteur Institute 1	Other	other
-3.073	5e-05	ENSDARG00000005774	D1Pas1	DNA segment, Chr 1, Pasteur Institute 1	Other	other
-1.574	5e-05	ENSDARG00000060210	D2HGDH	D-2-hydroxyglutarate dehydrogenase	Cytoplasm	other
-1.476	5e-05	ENSDARG00000059939	DAB1	DAB1, reelin adaptor protein	Cytoplasm	other
1.099	5e-05	ENSDARG00000000069	DAP	death associated protein	Cytoplasm	transcription regulator
-1.142	5e-05	ENSDARG00000060093	DAPK1	death associated protein kinase 1	Cytoplasm	kinase
-2.881	5e-05	ENSDARG00000039535	DAPP1	dual adaptor of phosphotyrosine and 3-phosphoinositides 1	Cytoplasm	other
1.561	5e-05	ENSDARG00000001859	DBX1	developing brain homeobox 1	Nucleus	transcription regulator
-1.311	5e-05	ENSDARG00000009868	DCAF11	DDB1 and CUL4 associated factor 11	Nucleus	other
1.089	5e-05	ENSDARG00000063155	DCAF12	DDB1 and CUL4 associated factor 12	Cytoplasm	other
-2.121	5e-05	ENSDARG00000002267	DCAF13	DDB1 and CUL4 associated factor 13	Nucleus	other
-1.817	5e-05	ENSDARG00000060320	DCAF5	DDB1 and CUL4 associated factor 5	Cytoplasm	other
-1.051	5e-05	ENSDARG00000000324	DCAF8	DDB1 and CUL4 associated factor 8	Other	other
1.229	0.00015	ENSDARG00000053744	DCDC2	doublecortin domain containing 2	Extracellular Space	other
-4.639	0.00265	ENSDARG00000044807	DCK	deoxycytidine kinase	Nucleus	kinase	cytarabine/fludarabine phosphate, cladribine/cytarabine/daunorubicin, cladribine/cytarabine/filgrastim, cytarabine/filgrastim/fludarabine phosphate, cladribine/cytarabine/filgrastim/mitoxantrone, fludarabine phosphate/rituximab, cladribine/rituximab, cytarabine/filgrastim/fludarabine phosphate/idarubicin, dexamethasone/fludarabine phosphate/mitoxantrone, alemtuzumab/fludarabine phosphate, fludara…
2.396	5e-05	ENSDARG00000068833	DCLRE1B	DNA cross-link repair 1B	Nucleus	enzyme
-1.759	5e-05	ENSDARG00000056753	DCTN1	dynactin subunit 1	Cytoplasm	other
1.167	5e-05	ENSDARG00000041363	DCTN3	dynactin subunit 3	Nucleus	other
1.025	5e-05	ENSDARG00000003573	DCTN5	dynactin subunit 5	Cytoplasm	other
1.343	5e-05	ENSDARG00000040838	DCUN1D2	defective in cullin neddylation 1 domain containing 2	Other	other
-1.253	5e-05	ENSDARG00000011493	DCUN1D3	defective in cullin neddylation 1 domain containing 3	Cytoplasm	other
-1.746	5e-05	ENSDARG00000079271	DCXR	dicarbonyl and L-xylulose reductase	Cytoplasm	enzyme
-1.658	5e-05	ENSDARG00000076074	DDA1	DET1 and DDB1 associated 1	Other	other
-1.144	5e-05	ENSDARG00000074431	DDB1	damage specific DNA binding protein 1	Nucleus	other
-1.352	0.0004	ENSDARG00000079664	DDO	D-aspartate oxidase	Cytoplasm	enzyme
-1.548	5e-05	ENSDARG00000078523	DDR1	discoidin domain receptor tyrosine kinase 1	Plasma Membrane	kinase	nilotinib, imatinib
-1.486	5e-05	ENSDARG00000037172	DDRGK1	DDRGK domain containing 1	Extracellular Space	other
-1.296	5e-05	ENSDARG00000032117	DDX1	DEAD/H-box helicase 1	Nucleus	enzyme
-1.942	5e-05	ENSDARG00000011072	DDX11	DEAD/H-box helicase 11	Cytoplasm	enzyme
-1.622	5e-05	ENSDARG00000061204	DDX20	DEAD-box helicase 20	Nucleus	transcription regulator
-2.3	5e-05	ENSDARG00000063626	DDX21	DEAD-box helicase 21	Nucleus	enzyme
-2.394	5e-05	ENSDARG00000091831	DDX27	DEAD-box helicase 27	Nucleus	enzyme
-1.629	5e-05	ENSDARG00000060411	DDX28	DEAD-box helicase 28	Nucleus	enzyme
-1.477	5e-05	ENSDARG00000015111	DDX39A	DEAD-box helicase 39A	Nucleus	enzyme
-2.162	5e-05	ENSDARG00000037928	DDX42	DEAD-box helicase 42	Cytoplasm	enzyme
-1.366	5e-05	ENSDARG00000025854	DDX51	DEAD-box helicase 51	Other	enzyme
-1.438	5e-05	ENSDARG00000061338	DDX6	DEAD-box helicase 6	Nucleus	enzyme
-1.627	5e-05	ENSDARG00000029783	DEDD	death effector domain containing	Nucleus	other
1.05	5e-05	ENSDARG00000068208	DEF8	differentially expressed in FDCP 8 homolog (mouse)	Other	other
1.146	5e-05	ENSDARG00000011605	DENND6B	DENN domain containing 6B	Other	other
-2.103	5e-05	ENSDARG00000037229	DENR	density regulated re-initiation and release factor	Other	other
-1.56	5e-05	ENSDARG00000040930	DEPTOR	DEP domain containing MTOR-interacting protein	Cytoplasm	other
1.078	0.00485	ENSDARG00000055474	DEXI	Dexi homolog	Other	other
1.116	5e-05	ENSDARG00000040485	DFNA5	DFNA5, deafness associated tumor suppressor	Cytoplasm	other
-2.175	0.00225	ENSDARG00000079945	DFNB59	deafness, autosomal recessive 59	Other	other
-1.565	5e-05	ENSDARG00000060626	DGKA	diacylglycerol kinase alpha	Cytoplasm	kinase
-2.42	5e-05	ENSDARG00000013236	DHCR24	24-dehydrocholesterol reductase	Cytoplasm	enzyme
-3.312	5e-05	ENSDARG00000039851	DHDDS	dehydrodolichyl diphosphate synthase subunit	Cytoplasm	enzyme
-1.848	5e-05	ENSDARG00000051889	DHODH	dihydroorotate dehydrogenase (quinone)	Cytoplasm	enzyme	teriflunomide, leflunomide
-1.988	5e-05	ENSDARG00000054300	DHRS1	dehydrogenase/reductase 1	Cytoplasm	enzyme
-1.932	5e-05	ENSDARG00000046090	DHRS11	dehydrogenase/reductase 11	Other	other
-1.585	5e-05	ENSDARG00000011770	DHRS12	dehydrogenase/reductase 12	Nucleus	other
-2.344	5e-05	ENSDARG00000075726	DHRS7B	dehydrogenase/reductase 7B	Other	other
-2.109	5e-05	ENSDARG00000016415	DHTKD1	dehydrogenase E1 and transketolase domain containing 1	Cytoplasm	enzyme
-2.345	5e-05	ENSDARG00000013150	DHX16	DEAH-box helicase 16	Nucleus	enzyme
-2.14	5e-05	ENSDARG00000077839	DHX30	DEAH-box helicase 30	Nucleus	enzyme
-1.965	0.0006	ENSDARG00000062612	DHX37	DEAH-box helicase 37	Nucleus	enzyme
1.612	5e-05	ENSDARG00000041586	DHX40	DEAH-box helicase 40	Other	enzyme
-2.123	5e-05	ENSDARG00000057660	DHX57	DEAH-box helicase 57	Extracellular Space	other
-1.563	0.0005	ENSDARG00000089463	DHX58	DEXH-box helicase 58	Cytoplasm	enzyme
-1.201	5e-05	ENSDARG00000079725	DHX9	DEAH-box helicase 9	Nucleus	enzyme
-1.534	5e-05	ENSDARG00000017696	DIEXF	digestive organ expansion factor homolog (zebrafish)	Nucleus	other
-1.412	5e-05	ENSDARG00000053200	DIS3L	DIS3 like exosome 3'-5' exoribonuclease	Cytoplasm	enzyme
-2.151	5e-05	ENSDARG00000016484	DKC1	dyskerin pseudouridine synthase 1	Nucleus	enzyme
-1.143	5e-05	ENSDARG00000079317	DLC1	DLC1 Rho GTPase activating protein	Cytoplasm	other
-3.35	5e-05	ENSDARG00000008785	DLD	dihydrolipoamide dehydrogenase	Cytoplasm	enzyme	hexachlorophene
-1.896	5e-05	ENSDARG00000076796	DLG3	discs large MAGUK scaffold protein 3	Plasma Membrane	kinase
-3.098	5e-05	ENSDARG00000076247	DLK2	delta like non-canonical Notch ligand 2	Extracellular Space	other
-1.089	5e-05	ENSDARG00000020219	DLL1	delta like canonical Notch ligand 1	Plasma Membrane	enzyme
-1.246	5e-05	ENSDARG00000070425	DLL4	delta like canonical Notch ligand 4	Extracellular Space	other	OMP-21M18, REGN421
-1.625	5e-05	ENSDARG00000014230	DLST	dihydrolipoamide S-succinyltransferase	Cytoplasm	enzyme
1.553	5e-05	ENSDARG00000042296	DLX5	distal-less homeobox 5	Nucleus	transcription regulator
1.073	5e-05	ENSDARG00000042291	DLX6	distal-less homeobox 6	Nucleus	transcription regulator
-1.907	5e-05	ENSDARG00000042087	DMAP1	DNA methyltransferase 1 associated protein 1	Nucleus	transcription regulator
-3.621	5e-05	ENSDARG00000025703	DMGDH	dimethylglycine dehydrogenase	Cytoplasm	enzyme
1.214	0.0028	ENSDARG00000007349	DMRT1	doublesex and mab-3 related transcription factor 1	Nucleus	transcription regulator
-1.854	5e-05	ENSDARG00000030972	DNAJA1	DnaJ heat shock protein family (Hsp40) member A1	Nucleus	other
-1.213	5e-05	ENSDARG00000041394	DNAJB1	DnaJ heat shock protein family (Hsp40) member B1	Nucleus	other
-1.155	5e-05	ENSDARG00000058644	DNAJB2	DnaJ heat shock protein family (Hsp40) member B2	Nucleus	other
-2.276	5e-05	ENSDARG00000004680	DNAJB6	DnaJ heat shock protein family (Hsp40) member B6	Nucleus	transcription regulator
-1.779	5e-05	ENSDARG00000011196	DNAJC11	DnaJ heat shock protein family (Hsp40) member C11	Cytoplasm	other
-2.444	5e-05	ENSDARG00000086691	DNAJC12	DnaJ heat shock protein family (Hsp40) member C12	Other	other
1.016	5e-05	ENSDARG00000037067	DNAJC22	DnaJ heat shock protein family (Hsp40) member C22	Other	other
-2.334	5e-05	ENSDARG00000018181	DNAJC28	DnaJ heat shock protein family (Hsp40) member C28	Other	other
1.812	5e-05	ENSDARG00000088841	DNAL4	dynein axonemal light chain 4	Cytoplasm	enzyme
1.682	5e-05	ENSDARG00000012539	DNASE1	deoxyribonuclease I	Extracellular Space	enzyme
1.02	5e-05	ENSDARG00000023861	DNASE1L3	deoxyribonuclease I like 3	Nucleus	enzyme
1.035	5e-05	ENSDARG00000005464	DNASE1L3	deoxyribonuclease I like 3	Nucleus	enzyme
1.588	5e-05	ENSDARG00000073893	DNASE2	deoxyribonuclease II, lysosomal	Cytoplasm	enzyme
-1.508	5e-05	ENSDARG00000015006	DNM1L	dynamin 1 like	Cytoplasm	enzyme
-1.538	5e-05	ENSDARG00000015566	DNMT3A	DNA methyltransferase 3 alpha	Nucleus	enzyme
1.664	5e-05	ENSDARG00000088293	DOC2B	double C2 domain beta	Cytoplasm	transporter
1.452	0.0004	ENSDARG00000063180	DOCK3	dedicator of cytokinesis 3	Cytoplasm	other
-1.402	5e-05	ENSDARG00000024874	DOCK4	dedicator of cytokinesis 4	Plasma Membrane	other
-1.648	5e-05	ENSDARG00000001968	DOCK5	dedicator of cytokinesis 5	Cytoplasm	other
-1.973	5e-05	ENSDARG00000036915	DOLPP1	dolichyldiphosphatase 1	Cytoplasm	enzyme
1.203	5e-05	ENSDARG00000061992	DOT1L	DOT1 like histone lysine methyltransferase	Nucleus	phosphatase	EPZ-5676
-1.253	5e-05	ENSDARG00000025309	DPF3	double PHD fingers 3	Other	other
-1.558	5e-05	ENSDARG00000057973	DPH1	diphthamide biosynthesis 1	Cytoplasm	other
-1.173	0.00015	ENSDARG00000078077	DPH2	DPH2 homolog	Cytoplasm	other
1.643	5e-05	ENSDARG00000058650	DPM3	dolichyl-phosphate mannosyltransferase subunit 3	Cytoplasm	enzyme
-1.378	5e-05	ENSDARG00000027750	DPP7	dipeptidyl peptidase 7	Cytoplasm	peptidase
-2.017	5e-05	ENSDARG00000004427	DPY30	dpy-30, histone methyltransferase complex regulatory subunit	Nucleus	enzyme
1.188	5e-05	ENSDARG00000045561	DRAM1	DNA damage regulated autophagy modulator 1	Cytoplasm	other
-1.726	5e-05	ENSDARG00000041300	DRC3	dynein regulatory complex subunit 3	Cytoplasm	other
1.711	5e-05	ENSDARG00000038918	DRD1	dopamine receptor D1	Plasma Membrane	G-protein coupled receptor	carbidopa/entacapone/levodopa, iloperidone, asenapine, rotigotine, acetophenazine, zuclopenthixol, pipothiazine, carbidopa/levodopa, chloropromazine, flupenthixol, chlorprothixene, trifluoperazine, fluphenazine, pimozide, clozapine, haloperidol, fenoldopam, fluoxetine/olanzapine, fluphenazine decanoate, thiothixene, amitriptyline/perphenazine, haloperidol decanoate, trimethobenzamide, fluphenazin…
-1.038	5e-05	ENSDARG00000011091	DRD2	dopamine receptor D2	Plasma Membrane	G-protein coupled receptor	paliperidone, risperidone, buspirone, carbidopa/entacapone/levodopa, bifeprunox, iloperidone, blonanserin, asenapine, pardoprunox, ocaperidone, abaperidone, methotrimeprazine, fluspirilene, SLV-314, cariprazine, rotigotine, acetophenazine, BIM 23A760, sultopride, zuclopenthixol, thioproperazine, lurasidone, opipramol, paliperidone palmitate, brexpiprazole, pipothiazine, carbidopa/levodopa, chloro…
1.324	5e-05	ENSDARG00000038363	DRD4	dopamine receptor D4	Plasma Membrane	G-protein coupled receptor	paliperidone, carbidopa/entacapone/levodopa, iloperidone, flibanserin, asenapine, rotigotine, carbidopa/levodopa, trifluoperazine, fluphenazine, pimozide, clozapine, haloperidol, fluoxetine/olanzapine, fluphenazine decanoate, thiothixene, amitriptyline/perphenazine, haloperidol decanoate, trimethobenzamide, fluphenazine enanthate, perphenazine, promazine, prochlorperazine, pramipexole, olanzapine…
-2.323	5e-05	ENSDARG00000039345	DRG1	developmentally regulated GTP binding protein 1	Cytoplasm	other
-1.474	5e-05	ENSDARG00000039677	DSC1	desmocollin 1	Plasma Membrane	other
-2.434	5e-05	ENSDARG00000019907	DSCC1	DNA replication and sister chromatid cohesion 1	Nucleus	other
-1.151	5e-05	ENSDARG00000061461	DSEL	dermatan sulfate epimerase-like	Extracellular Space	enzyme
-1.468	5e-05	ENSDARG00000076426	DSG2	desmoglein 2	Plasma Membrane	other
1.316	0.00025	ENSDARG00000039665	DSG2	desmoglein 2	Plasma Membrane	other
-1.508	5e-05	ENSDARG00000062750	DSG2	desmoglein 2	Plasma Membrane	other
-1.583	5e-05	ENSDARG00000022309	DSP	desmoplakin	Plasma Membrane	other
-2.017	5e-05	ENSDARG00000044628	DTD1	D-tyrosyl-tRNA deacylase 1	Cytoplasm	enzyme
-1.051	5e-05	ENSDARG00000078016	DTX4	deltex E3 ubiquitin ligase 4	Cytoplasm	enzyme
1.723	5e-05	ENSDARG00000076302	DTX4	deltex E3 ubiquitin ligase 4	Cytoplasm	enzyme
-1.17	5e-05	ENSDARG00000089260	DUS1L	dihydrouridine synthase 1 like	Other	other
-1.396	5e-05	ENSDARG00000077607	DUS2	dihydrouridine synthase 2	Cytoplasm	other
1.26	5e-05	ENSDARG00000061255	DUSP3	dual specificity phosphatase 3	Cytoplasm	phosphatase
1.256	5e-05	ENSDARG00000009299	DUSP8	dual specificity phosphatase 8	Nucleus	phosphatase
-1.093	5e-05	ENSDARG00000042555	DYM	dymeclin	Cytoplasm	other
-1.553	5e-05	ENSDARG00000014717	DYNC1H1	dynein cytoplasmic 1 heavy chain 1	Cytoplasm	peptidase
-1.98	5e-05	ENSDARG00000060948	DYNC1I1	dynein cytoplasmic 1 intermediate chain 1	Cytoplasm	other
-1.238	5e-05	ENSDARG00000035924	DYNC1LI2	dynein cytoplasmic 1 light intermediate chain 2	Cytoplasm	other
-1.317	5e-05	ENSDARG00000000943	DZIP1	DAZ interacting zinc finger protein 1	Cytoplasm	other
1.516	5e-05	ENSDARG00000070795	EAF1	ELL associated factor 1	Nucleus	transcription regulator
-2.4	5e-05	ENSDARG00000017272	EAPP	E2F associated phosphoprotein	Cytoplasm	other
-1.544	5e-05	ENSDARG00000046098	EBP	emopamil binding protein (sterol isomerase)	Cytoplasm	enzyme	SR 31747
-1.998	5e-05	ENSDARG00000016607	ECHDC2	enoyl-CoA hydratase domain containing 2	Other	other
-1.08	5e-05	ENSDARG00000001578	ECHS1	enoyl-CoA hydratase, short chain 1	Cytoplasm	enzyme
1.155	5e-05	ENSDARG00000062289	EDARADD	EDAR associated death domain	Cytoplasm	other
-1.663	5e-05	ENSDARG00000093413	EDIL3	EGF like repeats and discoidin domains 3	Extracellular Space	other
-1.449	5e-05	ENSDARG00000062868	EEA1	early endosome antigen 1	Cytoplasm	other
-1.137	5e-05	ENSDARG00000030053	EEF1D	eukaryotic translation elongation factor 1 delta	Cytoplasm	translation regulator
-1.458	5e-05	ENSDARG00000071774	EEF1E1	eukaryotic translation elongation factor 1 epsilon 1	Cytoplasm	translation regulator
1.216	0.00015	ENSDARG00000043740	EFCAB11	EF-hand calcium binding domain 11	Other	other
-1.544	5e-05	ENSDARG00000055759	EFHD2	EF-hand domain family member D2	Other	other
-1.056	5e-05	ENSDARG00000031372	EFNA2	ephrin A2	Plasma Membrane	kinase
1.332	5e-05	ENSDARG00000090427	EFNA4	ephrin A4	Plasma Membrane	kinase
-3.068	5e-05	ENSDARG00000012261	EFTUD2	elongation factor Tu GTP binding domain containing 2	Nucleus	enzyme
-1.736	5e-05	ENSDARG00000052739	EGF	epidermal growth factor	Extracellular Space	growth factor
-2.801	5e-05	ENSDARG00000045958	EGFL6	EGF like domain multiple 6	Extracellular Space	other
-2.399	5e-05	ENSDARG00000004632	EGLN1	egl-9 family hypoxia inducible factor 1	Cytoplasm	enzyme
-1.535	0.0002	ENSDARG00000032553	EGLN3	egl-9 family hypoxia inducible factor 3	Cytoplasm	enzyme
2.087	5e-05	ENSDARG00000037421	EGR1	early growth response 1	Nucleus	transcription regulator
-1.206	5e-05	ENSDARG00000043643	EHBP1	EH domain binding protein 1	Cytoplasm	other
-1.891	5e-05	ENSDARG00000054302	EHD4	EH domain containing 4	Plasma Membrane	enzyme
1.319	5e-05	ENSDARG00000012688	EIF1	eukaryotic translation initiation factor 1	Cytoplasm	translation regulator
-1.093	5e-05	ENSDARG00000016280	EIF1AD	eukaryotic translation initiation factor 1A domain containing	Nucleus	other
-3.163	5e-05	ENSDARG00000029003	EIF1AY	eukaryotic translation initiation factor 1A, Y-linked	Other	translation regulator
-1.913	5e-05	ENSDARG00000029445	EIF1B	eukaryotic translation initiation factor 1B	Cytoplasm	translation regulator
-1.044	0.0001	ENSDARG00000062139	EIF2AK3	eukaryotic translation initiation factor 2 alpha kinase 3	Cytoplasm	kinase
-1.243	5e-05	ENSDARG00000041397	EIF2B2	eukaryotic translation initiation factor 2B subunit beta	Cytoplasm	other
-1.278	5e-05	ENSDARG00000014004	EIF2B4	eukaryotic translation initiation factor 2B subunit delta	Cytoplasm	other
-1.882	5e-05	ENSDARG00000074995	EIF2B5	eukaryotic translation initiation factor 2B subunit epsilon	Cytoplasm	other
-1.481	5e-05	ENSDARG00000012929	EIF2D	eukaryotic translation initiation factor 2D	Cytoplasm	transporter
-3.437	5e-05	ENSDARG00000005827	EIF2S1	eukaryotic translation initiation factor 2 subunit alpha	Cytoplasm	translation regulator
-2.205	5e-05	ENSDARG00000053047	EIF2S2	eukaryotic translation initiation factor 2 subunit beta	Cytoplasm	translation regulator
-2.728	5e-05	ENSDARG00000016443	EIF3C	eukaryotic translation initiation factor 3 subunit C	Other	translation regulator
-1.876	5e-05	ENSDARG00000021257	EIF3D	eukaryotic translation initiation factor 3 subunit D	Cytoplasm	other
-2.276	5e-05	ENSDARG00000090697	EIF3E	eukaryotic translation initiation factor 3 subunit E	Cytoplasm	other
-1.024	5e-05	ENSDARG00000077533	EIF3F	eukaryotic translation initiation factor 3 subunit F	Cytoplasm	translation regulator
-2.27	5e-05	ENSDARG00000017445	EIF3I	eukaryotic translation initiation factor 3 subunit I	Cytoplasm	translation regulator
-1.972	5e-05	ENSDARG00000092115	EIF4A1	eukaryotic translation initiation factor 4A1	Cytoplasm	translation regulator
-2.373	5e-05	ENSDARG00000017439	EIF4B	eukaryotic translation initiation factor 4B	Cytoplasm	translation regulator
-1.818	5e-05	ENSDARG00000043608	EIF4EBP1	eukaryotic translation initiation factor 4E binding protein 1	Cytoplasm	translation regulator
1.891	5e-05	ENSDARG00000054916	EIF4EBP3	eukaryotic translation initiation factor 4E binding protein 3	Cytoplasm	other
1.117	5e-05	ENSDARG00000077215	EIF4G3	eukaryotic translation initiation factor 4 gamma 3	Cytoplasm	translation regulator
-2.018	5e-05	ENSDARG00000042252	EIF4H	eukaryotic translation initiation factor 4H	Cytoplasm	translation regulator
-1.591	5e-05	ENSDARG00000003681	EIF5	eukaryotic translation initiation factor 5	Cytoplasm	translation regulator
1.394	5e-05	ENSDARG00000017235	EIF5AL1	eukaryotic translation initiation factor 5A-like 1	Other	other
-2.223	5e-05	ENSDARG00000016548	EIF5B	eukaryotic translation initiation factor 5B	Cytoplasm	translation regulator
-3.003	5e-05	ENSDARG00000020232	EIF6	eukaryotic translation initiation factor 6	Cytoplasm	translation regulator
-1.053	5e-05	ENSDARG00000020759	ELF1	E74 like ETS transcription factor 1	Nucleus	transcription regulator
-1.168	5e-05	ENSDARG00000077982	ELF3	E74 like ETS transcription factor 3	Nucleus	transcription regulator
1.41	5e-05	ENSDARG00000062056	ELMOD1	ELMO domain containing 1	Other	other
-2.083	5e-05	ENSDARG00000074742	ELMOD3	ELMO domain containing 3	Other	other
1.247	5e-05	ENSDARG00000027495	ELOVL4	ELOVL fatty acid elongase 4	Cytoplasm	enzyme
-2.462	5e-05	ENSDARG00000017199	ELP2	elongator acetyltransferase complex subunit 2	Cytoplasm	other
-1.514	5e-05	ENSDARG00000042005	ELP3	elongator acetyltransferase complex subunit 3	Nucleus	enzyme
1.314	5e-05	ENSDARG00000059485	EMB	embigin	Plasma Membrane	transporter
-2.682	5e-05	ENSDARG00000054793	EMC10	ER membrane protein complex subunit 10	Other	other
-1.05	5e-05	ENSDARG00000003308	EMC2	ER membrane protein complex subunit 2	Nucleus	other
-1.907	5e-05	ENSDARG00000020607	EMC3	ER membrane protein complex subunit 3	Nucleus	other
-1.479	5e-05	ENSDARG00000012144	EMC7	ER membrane protein complex subunit 7	Other	other
-2.53	0.00085	ENSDARG00000076913	EME1	essential meiotic structure-specific endonuclease 1	Nucleus	enzyme
-1.024	0.00145	ENSDARG00000024537	EMILIN1	elastin microfibril interfacer 1	Extracellular Space	other
-1.271	5e-05	ENSDARG00000008808	EML2	echinoderm microtubule associated protein like 2	Cytoplasm	other
-1.244	5e-05	ENSDARG00000058038	EML3	echinoderm microtubule associated protein like 3	Other	other
1.108	5e-05	ENSDARG00000044588	EMP2	epithelial membrane protein 2	Plasma Membrane	other
1.484	5e-05	ENSDARG00000036428	EMP3	epithelial membrane protein 3	Plasma Membrane	other
-1.244	5e-05	ENSDARG00000058865	ENDOG	endonuclease G	Cytoplasm	enzyme
1.062	5e-05	ENSDARG00000044204	ENDOU	endonuclease, poly(U) specific	Cytoplasm	peptidase
-1.543	5e-05	ENSDARG00000010035	ENGASE	endo-beta-N-acetylglucosaminidase	Other	enzyme
1.345	5e-05	ENSDARG00000022456	ENO1	enolase 1	Cytoplasm	enzyme
-1.787	5e-05	ENSDARG00000014287	ENO2	enolase 2	Cytoplasm	enzyme
-1.757	5e-05	ENSDARG00000026198	ENOPH1	enolase-phosphatase 1	Cytoplasm	enzyme
-1.676	5e-05	ENSDARG00000057064	ENPEP	glutamyl aminopeptidase	Plasma Membrane	peptidase
1.011	5e-05	ENSDARG00000005789	ENPP1	ectonucleotide pyrophosphatase/phosphodiesterase 1	Plasma Membrane	enzyme
-1.085	5e-05	ENSDARG00000040469	ENPP6	ectonucleotide pyrophosphatase/phosphodiesterase 6	Cytoplasm	enzyme
1.078	5e-05	ENSDARG00000053481	ENTPD5	ectonucleoside triphosphate diphosphohydrolase 5	Cytoplasm	enzyme
-1.076	5e-05	ENSDARG00000005565	ENTPD8	ectonucleoside triphosphate diphosphohydrolase 8	Other	enzyme
-2.023	5e-05	ENSDARG00000040534	EPCAM	epithelial cell adhesion molecule	Plasma Membrane	other	tucotuzumab celmoleukin, catumaxomab, adecatumumab
-1.018	5e-05	ENSDARG00000022971	EPHA6	EPH receptor A6	Plasma Membrane	kinase
-1.335	5e-05	ENSDARG00000004635	EPHA7	EPH receptor A7	Plasma Membrane	kinase
-1.61	5e-05	ENSDARG00000060494	EPRS	glutamyl-prolyl-tRNA synthetase	Cytoplasm	enzyme
-1.702	5e-05	ENSDARG00000058108	EPS8L2	EPS8 like 2	Cytoplasm	other
1.903	5e-05	ENSDARG00000019521	EPX	eosinophil peroxidase	Cytoplasm	enzyme
-1.668	5e-05	ENSDARG00000059887	ERAL1	Era like 12S mitochondrial rRNA chaperone 1	Cytoplasm	other
-1.52	5e-05	ENSDARG00000044281	ERBIN	erbb2 interacting protein	Plasma Membrane	other
-1.759	5e-05	ENSDARG00000002402	ERCC3	ERCC excision repair 3, TFIIH core complex helicase subunit	Nucleus	enzyme
-1.026	5e-05	ENSDARG00000014161	ERCC4	ERCC excision repair 4, endonuclease catalytic subunit	Nucleus	enzyme
-1.468	5e-05	ENSDARG00000075612	ERCC6	ERCC excision repair 6, chromatin remodeling factor	Nucleus	transcription regulator
1.233	5e-05	ENSDARG00000062801	ERF	ETS2 repressor factor	Nucleus	transcription regulator
-1.518	0.00645	ENSDARG00000038074	ERGIC3	ERGIC and golgi 3	Cytoplasm	other
-2.177	5e-05	ENSDARG00000019008	ERP44	endoplasmic reticulum protein 44	Cytoplasm	enzyme
1.694	5e-05	ENSDARG00000086098	ERRFI1	ERBB receptor feedback inhibitor 1	Cytoplasm	other
-2.383	5e-05	ENSDARG00000008740	ESF1	ESF1 nucleolar pre-rRNA processing protein homolog	Nucleus	other
-1.337	5e-05	ENSDARG00000075354	ESPL1	extra spindle pole bodies like 1, separase	Nucleus	peptidase
-1.613	5e-05	ENSDARG00000018814	ESRP2	epithelial splicing regulatory protein 2	Nucleus	other
-1.086	5e-05	ENSDARG00000069266	Esrra	estrogen related receptor, alpha	Nucleus	transcription regulator
-2.369	5e-05	ENSDARG00000043976	ETF1	eukaryotic translation termination factor 1	Cytoplasm	translation regulator
-1.952	5e-05	ENSDARG00000009250	ETFB	electron transfer flavoprotein beta subunit	Cytoplasm	transporter
-2.53	5e-05	ENSDARG00000038834	ETFDH	electron transfer flavoprotein dehydrogenase	Cytoplasm	enzyme
1.287	0.00315	ENSDARG00000089434	ETV7	ETS variant 7	Nucleus	transcription regulator
1.039	5e-05	ENSDARG00000061405	EVA1A	eva-1 homolog A, regulator of programmed cell death	Plasma Membrane	other
-2.372	5e-05	ENSDARG00000020258	EWSR1	EWS RNA binding protein 1	Nucleus	other
-2.08	5e-05	ENSDARG00000051899	EXOC3L1	exocyst complex component 3 like 1	Cytoplasm	other
-1.257	5e-05	ENSDARG00000030782	EXOC3L2	exocyst complex component 3 like 2	Cytoplasm	other
-1.842	5e-05	ENSDARG00000004336	EXOC4	exocyst complex component 4	Cytoplasm	transporter
-2.392	5e-05	ENSDARG00000028688	EXOSC2	exosome component 2	Nucleus	enzyme
-3.701	5e-05	ENSDARG00000040557	EXOSC5	exosome component 5	Nucleus	enzyme
-2.768	5e-05	ENSDARG00000036060	EXOSC6	exosome component 6	Nucleus	other
-1.37	5e-05	ENSDARG00000068755	EXOSC8	exosome component 8	Nucleus	enzyme
-1.925	5e-05	ENSDARG00000006392	EXOSC9	exosome component 9	Nucleus	enzyme
-2.733	5e-05	ENSDARG00000026811	EXTL3	exostosin like glycosyltransferase 3	Cytoplasm	enzyme
-1.99	5e-05	ENSDARG00000025091	EZR	ezrin	Plasma Membrane	other
-1.63	5e-05	ENSDARG00000088581	F10	coagulation factor X	Extracellular Space	peptidase	dalteparin, heparin, enoxaparin, rivaroxaban, deligoparin, idraparinux, tifacogin, RPR 120844, RPR 208566, DPC 423, nematode anticoagulant protein c2, apixaban, activated recombinant human factor VII, F8, edoxaban, F9, fondaparinux
1.095	5e-05	ENSDARG00000068114	F11R	F11 receptor	Plasma Membrane	other
-2.591	5e-05	ENSDARG00000036041	F2	coagulation factor II, thrombin	Extracellular Space	peptidase	enoxaparin, desirudin, dabigatran etexilate, Fibrinogen, ximelagatran, thrombin inhibitor, antithrombin alfa, aspirin/dabigatran etexilate, dabigatran, ulinastatin, aspirin/bivalirudin, argatroban, bivalirudin, lepirudin
1.542	5e-05	ENSDARG00000077540	F2RL1	F2R like trypsin receptor 1	Plasma Membrane	G-protein coupled receptor
-2.977	5e-05	ENSDARG00000029493	F9	coagulation factor IX	Extracellular Space	peptidase	moroctocog alfa, activated recombinant human factor VII
-1.512	0.00055	ENSDARG00000010097	F9	coagulation factor IX	Extracellular Space	peptidase	moroctocog alfa, activated recombinant human factor VII
-1.296	5e-05	ENSDARG00000008457	FAAH2	fatty acid amide hydrolase 2	Cytoplasm	enzyme
-2.285	5e-05	ENSDARG00000019532	FADS2	fatty acid desaturase 2	Plasma Membrane	enzyme
1.28	5e-05	ENSDARG00000038784	FAIM2	Fas apoptotic inhibitory molecule 2	Plasma Membrane	other
-1.354	5e-05	ENSDARG00000026865	FAM107B	family with sequence similarity 107 member B	Other	other
-2.939	5e-05	ENSDARG00000067546	FAM109A	family with sequence similarity 109 member A	Cytoplasm	other
-2.066	5e-05	ENSDARG00000008287	FAM114A1	family with sequence similarity 114 member A1	Extracellular Space	other
-1.666	5e-05	ENSDARG00000079508	FAM114A2	family with sequence similarity 114 member A2	Other	other
1.213	5e-05	ENSDARG00000019205	FAM120C	family with sequence similarity 120C	Other	other
-1.723	5e-05	ENSDARG00000023053	FAM129A	family with sequence similarity 129 member A	Cytoplasm	other
1.003	5e-05	ENSDARG00000096601	FAM13C	family with sequence similarity 13 member C	Other	other
-1.471	0.00105	ENSDARG00000073709	FAM149A	family with sequence similarity 149 member A	Other	other
-1.131	5e-05	ENSDARG00000061215	FAM149B1	family with sequence similarity 149 member B1	Other	other
-1.21	5e-05	ENSDARG00000075858	FAM155A	family with sequence similarity 155 member A	Other	other
1.075	5e-05	ENSDARG00000073914	FAM163B	family with sequence similarity 163 member B	Other	other
-1.401	5e-05	ENSDARG00000023952	FAM167A	family with sequence similarity 167 member A	Other	other
-1.892	5e-05	ENSDARG00000096271	FAM171B	family with sequence similarity 171 member B	Other	other
-2.003	5e-05	ENSDARG00000041223	FAM173A	family with sequence similarity 173 member A	Other	other
1.533	5e-05	ENSDARG00000019142	FAM185A	family with sequence similarity 185 member A	Cytoplasm	other
1.242	5e-05	ENSDARG00000079008	FAM189B	family with sequence similarity 189 member B	Other	other
1.004	5e-05	ENSDARG00000077054	FAM198B	family with sequence similarity 198 member B	Cytoplasm	other
1.011	5e-05	ENSDARG00000009982	FAM199X	family with sequence similarity 199, X-linked	Other	other
-2.398	5e-05	ENSDARG00000057378	FAM213A	family with sequence similarity 213 member A	Extracellular Space	other
-2.037	5e-05	ENSDARG00000029795	FAM213B	family with sequence similarity 213 member B	Cytoplasm	enzyme
1.281	5e-05	ENSDARG00000016396	FAM219A	family with sequence similarity 219 member A	Other	other
1.924	5e-05	ENSDARG00000027599	FAM221A	family with sequence similarity 221 member A	Other	other
1.716	5e-05	ENSDARG00000078578	FAM222B	family with sequence similarity 222 member B	Nucleus	other
1.038	0.00015	ENSDARG00000042936	FAM228B	family with sequence similarity 228 member B	Other	other
1.462	5e-05	ENSDARG00000041980	FAM26F	family with sequence similarity 26 member F	Other	other
1.185	5e-05	ENSDARG00000042660	FAM32A	family with sequence similarity 32 member A	Nucleus	other
1.172	5e-05	ENSDARG00000004866	FAM63A	family with sequence similarity 63 member A	Cytoplasm	other
-2.175	5e-05	ENSDARG00000061362	FAM69A	family with sequence similarity 69 member A	Other	other
1.183	5e-05	ENSDARG00000070621	FAM72A	family with sequence similarity 72 member A	Cytoplasm	other
-1.338	5e-05	ENSDARG00000060830	FAM83H	family with sequence similarity 83 member H	Other	other
-1.252	5e-05	ENSDARG00000018921	FAM84A	family with sequence similarity 84 member A	Other	other
-2.23	5e-05	ENSDARG00000032859	FAM84B	family with sequence similarity 84 member B	Plasma Membrane	other
-1.12	5e-05	ENSDARG00000053574	FANCD2	Fanconi anemia complementation group D2	Nucleus	other
1.706	5e-05	ENSDARG00000009262	FAR1	fatty acyl-CoA reductase 1	Cytoplasm	enzyme
-1.468	5e-05	ENSDARG00000016864	FARSB	phenylalanyl-tRNA synthetase beta subunit	Cytoplasm	enzyme
-1.509	5e-05	ENSDARG00000043663	FAU	FAU, ubiquitin like and ribosomal protein S30 fusion	Cytoplasm	other
-1.035	5e-05	ENSDARG00000089519	FBLN7	fibulin 7	Extracellular Space	other
-1.687	5e-05	ENSDARG00000087398	FBN3	fibrillin 3	Extracellular Space	other
-1.794	5e-05	ENSDARG00000020364	FBP1	fructose-bisphosphatase 1	Cytoplasm	phosphatase
-2.519	5e-05	ENSDARG00000045801	FBXL14	F-box and leucine rich repeat protein 14	Cytoplasm	enzyme
1.004	5e-05	ENSDARG00000060915	FBXL16	F-box and leucine rich repeat protein 16	Cytoplasm	other
-1.823	5e-05	ENSDARG00000042072	FBXL17	F-box and leucine rich repeat protein 17	Other	other
-2.142	5e-05	ENSDARG00000007443	FBXL18	F-box and leucine rich repeat protein 18	Other	enzyme
-1.629	5e-05	ENSDARG00000062251	FBXL7	F-box and leucine rich repeat protein 7	Cytoplasm	enzyme
1.244	5e-05	ENSDARG00000054222	FBXL8	F-box and leucine rich repeat protein 8	Cytoplasm	other
-1.139	5e-05	ENSDARG00000061936	FBXO10	F-box protein 10	Cytoplasm	enzyme
-1.916	5e-05	ENSDARG00000061631	FBXO11	F-box protein 11	Cytoplasm	enzyme
-1.344	5e-05	ENSDARG00000016897	FBXO15	F-box protein 15	Other	transcription regulator
-2.708	5e-05	ENSDARG00000062983	FBXO18	F-box protein, helicase, 18	Nucleus	enzyme
1.279	5e-05	ENSDARG00000075172	FBXO25	F-box protein 25	Nucleus	enzyme
-1.004	5e-05	ENSDARG00000006924	Fbxo38	F-box protein 38	Other	other
-1.753	5e-05	ENSDARG00000091119	FBXO40	F-box protein 40	Cytoplasm	other
-1.54	5e-05	ENSDARG00000071492	FBXO45	F-box protein 45	Plasma Membrane	other
-1.481	5e-05	ENSDARG00000092166	FBXO6	F-box protein 6	Cytoplasm	enzyme
-1.469	0.00045	ENSDARG00000071029	FBXO6	F-box protein 6	Cytoplasm	enzyme
-1.264	5e-05	ENSDARG00000022623	FBXO6	F-box protein 6	Cytoplasm	enzyme
-1.698	5e-05	ENSDARG00000040890	FDPS	farnesyl diphosphate synthase	Cytoplasm	enzyme	alendronate/cholecalciferol, zoledronic acid, minodronate, ibandronic acid, risedronic acid, alendronic acid, pamidronic acid
-1.344	5e-05	ENSDARG00000095750	FDXACB1	ferredoxin-fold anticodon binding domain containing 1	Other	other
-2.1	5e-05	ENSDARG00000089369	FDXR	ferredoxin reductase	Cytoplasm	enzyme
-1.773	5e-05	ENSDARG00000052652	FERMT1	fermitin family member 1	Plasma Membrane	other
1.205	5e-05	ENSDARG00000073784	FEZ2	fasciculation and elongation protein zeta 2	Cytoplasm	other
-1.607	5e-05	ENSDARG00000043907	FGF11	fibroblast growth factor 11	Extracellular Space	growth factor
-5.091	0.00265	ENSDARG00000040982	FGF14	fibroblast growth factor 14	Extracellular Space	growth factor
-1.183	0.00035	ENSDARG00000088048	FGF18	fibroblast growth factor 18	Extracellular Space	growth factor
-1.413	0.00025	ENSDARG00000007356	FGF20	fibroblast growth factor 20	Extracellular Space	growth factor
1.542	5e-05	ENSDARG00000045854	FGF23	fibroblast growth factor 23	Extracellular Space	growth factor
-2.582	5e-05	ENSDARG00000003399	FGF8	fibroblast growth factor 8	Extracellular Space	growth factor
1.333	5e-05	ENSDARG00000039964	FGFBP2	fibroblast growth factor binding protein 2	Extracellular Space	other
1.012	5e-05	ENSDARG00000074812	FHDC1	FH2 domain containing 1	Other	other
-1.143	0.0002	ENSDARG00000061904	FHOD3	formin homology 2 domain containing 3	Nucleus	other
-1.388	5e-05	ENSDARG00000016058	FIBP	FGF1 intracellular binding protein	Nucleus	other
1.372	5e-05	ENSDARG00000008662	FIGN	fidgetin, microtubule severing factor	Nucleus	other
-1.871	5e-05	ENSDARG00000016427	FIGNL1	fidgetin like 1	Nucleus	enzyme
-1.159	5e-05	ENSDARG00000079634	FILIP1	filamin A interacting protein 1	Cytoplasm	other
-4.045	5e-05	ENSDARG00000037910	FILIP1L	filamin A interacting protein 1 like	Nucleus	other
-1.16	5e-05	ENSDARG00000035873	FJX1	four jointed box 1	Extracellular Space	other
1.031	5e-05	ENSDARG00000037000	FKBP11	FK506 binding protein 11	Cytoplasm	enzyme
-2.327	5e-05	ENSDARG00000033567	FKBP1A	FK506 binding protein 1A	Cytoplasm	enzyme	methotrexate/sirolimus/tacrolimus, everolimus/exemestane, imatinib/sirolimus, cyclophosphamide/sirolimus, cyclosporine A/tacrolimus, cyclosporine A/sirolimus/tacrolimus, everolimus/panobinostat, everolimus/pasireotide, ABI-009, everolimus/sorafenib, everolimus/gefitinib, sirolimus, temsirolimus, tacrolimus, everolimus
-2.014	5e-05	ENSDARG00000008447	FKBP4	FK506 binding protein 4	Nucleus	enzyme
-1.254	5e-05	ENSDARG00000028396	FKBP5	FK506 binding protein 5	Nucleus	enzyme
-2.853	5e-05	ENSDARG00000005023	FKBP9	FK506 binding protein 9	Cytoplasm	enzyme
-1.442	5e-05	ENSDARG00000070390	FLAD1	flavin adenine dinucleotide synthetase 1	Cytoplasm	enzyme
-1.917	5e-05	ENSDARG00000018566	FLNC	filamin C	Cytoplasm	other
-1.282	5e-05	ENSDARG00000037998	FLOT1	flotillin 1	Plasma Membrane	other
-1.935	5e-05	ENSDARG00000004830	FLOT2	flotillin 2	Plasma Membrane	other
1.483	5e-05	ENSDARG00000079355	FLRT2	fibronectin leucine rich transmembrane protein 2	Plasma Membrane	other
-2.318	5e-05	ENSDARG00000097299	FLRT2	fibronectin leucine rich transmembrane protein 2	Plasma Membrane	other
-1.152	5e-05	ENSDARG00000012586	FMNL2	formin like 2	Cytoplasm	other
1.208	5e-05	ENSDARG00000016357	FMO5	flavin containing monooxygenase 5	Cytoplasm	enzyme
-1.831	5e-05	ENSDARG00000036156	FNBP1	formin binding protein 1	Nucleus	enzyme
1.544	5e-05	ENSDARG00000077096	FNDC7	fibronectin type III domain containing 7	Other	other
-1.605	5e-05	ENSDARG00000027916	FNTB	farnesyltransferase, CAAX box, beta	Cytoplasm	enzyme	lonafarnib
-2.46	5e-05	ENSDARG00000021383	Folh1	folate hydrolase 1	Plasma Membrane	peptidase
1.109	5e-05	ENSDARG00000071198	FOPNL	FGFR1OP N-terminal like	Cytoplasm	other
3.08	5e-05	ENSDARG00000031683	FOS	Fos proto-oncogene, AP-1 transcription factor subunit	Nucleus	transcription regulator
1.034	5e-05	ENSDARG00000040623	FOSL2	FOS like 2, AP-1 transcription factor subunit	Nucleus	transcription regulator
1.199	0.00905	ENSDARG00000037475	FOXB2	forkhead box B2	Other	transcription regulator
1.984	5e-05	ENSDARG00000015399	FOXF1	forkhead box F1	Nucleus	transcription regulator
1.011	5e-05	ENSDARG00000070769	FOXG1	forkhead box G1	Nucleus	transcription regulator
1.227	5e-05	ENSDARG00000011609	FOXK2	forkhead box K2	Nucleus	transcription regulator
1.323	5e-05	ENSDARG00000068417	FOXL2	forkhead box L2	Nucleus	transcription regulator
1.125	5e-05	ENSDARG00000012833	FOXN3	forkhead box N3	Nucleus	transcription regulator
1.118	5e-05	ENSDARG00000024619	FOXO6	forkhead box O6	Nucleus	transcription regulator
1.026	5e-05	ENSDARG00000014181	Foxp1	forkhead box P1	Nucleus	transcription regulator
1.859	5e-05	ENSDARG00000005453	Foxp2	forkhead box P2	Nucleus	transcription regulator
-1.702	5e-05	ENSDARG00000030896	FOXQ1	forkhead box Q1	Nucleus	transcription regulator
1.727	5e-05	ENSDARG00000055395	FOXQ1	forkhead box Q1	Nucleus	transcription regulator
-2.055	5e-05	ENSDARG00000061354	FOXRED2	FAD dependent oxidoreductase domain containing 2	Cytoplasm	other
-1.35	5e-05	ENSDARG00000044809	FPGS	folylpolyglutamate synthase	Cytoplasm	enzyme	pralatrexate
-1.207	5e-05	ENSDARG00000076856	FREM2	FRAS1 related extracellular matrix protein 2	Extracellular Space	other
-3.816	5e-05	ENSDARG00000056504	FRG1	FSHD region gene 1	Nucleus	transporter
-1.526	5e-05	ENSDARG00000027807	FRK	fyn related Src family tyrosine kinase	Nucleus	kinase	regorafenib
-1.87	5e-05	ENSDARG00000076496	FRMD4B	FERM domain containing 4B	Cytoplasm	other
-1.755	5e-05	ENSDARG00000075685	FRMPD4	FERM and PDZ domain containing 4	Other	other
1.534	5e-05	ENSDARG00000078688	FRS3	fibroblast growth factor receptor substrate 3	Plasma Membrane	other
-1.129	5e-05	ENSDARG00000018383	FRZB	frizzled-related protein	Extracellular Space	other
-1.176	5e-05	ENSDARG00000059680	FSCN1	fascin actin-bundling protein 1	Cytoplasm	other
-1.466	5e-05	ENSDARG00000059574	FSCN2	fascin actin-bundling protein 2, retinal	Cytoplasm	other
1.091	5e-05	ENSDARG00000025670	FSTL3	follistatin like 3	Extracellular Space	other
-2.616	5e-05	ENSDARG00000044319	FSTL4	follistatin like 4	Cytoplasm	other
-2.607	5e-05	ENSDARG00000040198	FSTL5	follistatin like 5	Extracellular Space	other
-2.745	5e-05	ENSDARG00000007421	FTCD	formimidoyltransferase cyclodeaminase	Cytoplasm	enzyme
-2.536	0.0014	ENSDARG00000073936	FTMT	ferritin mitochondrial	Cytoplasm	enzyme
2.285	5e-05	ENSDARG00000031776	FTMT	ferritin mitochondrial	Cytoplasm	enzyme
-5.038	5e-05	ENSDARG00000086896	FUBP3	far upstream element binding protein 3	Nucleus	transcription regulator
-1.779	5e-05	ENSDARG00000035890	FUCA1	fucosidase, alpha-L- 1, tissue	Cytoplasm	enzyme
-2.825	5e-05	ENSDARG00000032650	FUK	fucokinase	Cytoplasm	kinase
-1.485	5e-05	ENSDARG00000040822	FUNDC1	FUN14 domain containing 1	Cytoplasm	other
-1.487	5e-05	ENSDARG00000062909	FURIN	furin, paired basic amino acid cleaving enzyme	Cytoplasm	peptidase	hexa-D-arginine, furin inhibitor, nona-D-arginine amide
-2.289	5e-05	ENSDARG00000070971	FURIN	furin, paired basic amino acid cleaving enzyme	Cytoplasm	peptidase	hexa-D-arginine, furin inhibitor, nona-D-arginine amide
-1.442	5e-05	ENSDARG00000015449	FUT8	fucosyltransferase 8	Cytoplasm	enzyme
1.897	5e-05	ENSDARG00000016460	FUT9	fucosyltransferase 9	Cytoplasm	enzyme
-1.651	5e-05	ENSDARG00000022968	FXR1	FMR1 autosomal homolog 1	Cytoplasm	other
-2.627	5e-05	ENSDARG00000016260	FXR2	FMR1 autosomal homolog 2	Cytoplasm	other
1.049	0.0006	ENSDARG00000044694	FYB	FYN binding protein	Nucleus	other
-1.408	5e-05	ENSDARG00000027589	FZD1	frizzled class receptor 1	Plasma Membrane	G-protein coupled receptor
-1.817	5e-05	ENSDARG00000054438	FZD2	frizzled class receptor 2	Plasma Membrane	G-protein coupled receptor
2.264	5e-05	ENSDARG00000021664	FZD3	frizzled class receptor 3	Plasma Membrane	G-protein coupled receptor
-2.565	5e-05	ENSDARG00000074572	G3BP2	G3BP stress granule assembly factor 2	Cytoplasm	enzyme
1.007	5e-05	ENSDARG00000013721	G6PC	glucose-6-phosphatase catalytic subunit	Cytoplasm	phosphatase
-1.149	0.00015	ENSDARG00000020371	G6PC3	glucose-6-phosphatase catalytic subunit 3	Cytoplasm	phosphatase
1.102	5e-05	ENSDARG00000076998	GAB3	GRB2 associated binding protein 3	Other	other
1.292	5e-05	ENSDARG00000035557	GABARAP	GABA type A receptor-associated protein	Cytoplasm	transporter
1.269	5e-05	ENSDARG00000052082	GABARAPL1	GABA type A receptor associated protein like 1	Cytoplasm	other
-1.768	5e-05	ENSDARG00000061042	GABBR2	gamma-aminobutyric acid type B receptor subunit 2	Plasma Membrane	G-protein coupled receptor	arbaclofen placarbil, arbaclofen, baclofen
-1.982	5e-05	ENSDARG00000069289	GABPA	GA binding protein transcription factor alpha subunit	Nucleus	transcription regulator
1.031	5e-05	ENSDARG00000068989	GABRA1	gamma-aminobutyric acid type A receptor alpha1 subunit	Plasma Membrane	ion channel	methohexital, primidone, meprobamate, aspirin/butalbital/caffeine, aspirin/meprobamate, aspirin/butalbital/caffeine/codeine, hexobarbital, pagoclone, ethchlorvynol, alphadolone, SEP 174559, heptabarbital, zopiclone, glutethimide, clobazam, nitrazepam, phentermine/topiramate, caffeine/ethanol, adinazolam, butobarbital, acetaminophen/butalbital/caffeine, sevoflurane, isoflurane, gaboxadol, isoniazi…
2.005	5e-05	ENSDARG00000091459	GABRA2	gamma-aminobutyric acid type A receptor alpha2 subunit	Plasma Membrane	ion channel	methohexital, primidone, meprobamate, aspirin/butalbital/caffeine, aspirin/meprobamate, aspirin/butalbital/caffeine/codeine, hexobarbital, pagoclone, alphadolone, SEP 174559, heptabarbital, zopiclone, clobazam, nitrazepam, adinazolam, butobarbital, acetaminophen/butalbital/caffeine, sevoflurane, isoflurane, gaboxadol, felbamate, etomidate, muscimol, halothane, fluoxetine/olanzapine, amobarbital, …
1.046	5e-05	ENSDARG00000059763	GABRD	gamma-aminobutyric acid type A receptor delta subunit	Plasma Membrane	ion channel	pagoclone, alphadolone, SEP 174559, nitrazepam, tracazolate, adinazolam, sevoflurane, isoflurane, gaboxadol, felbamate, etomidate, muscimol, halothane, fluoxetine/olanzapine, estazolam, eszopiclone, quazepam, diazepam, temazepam, zolpidem, lorazepam, olanzapine, triazolam, clonazepam, flurazepam, midazolam, oxazepam, zaleplon, secobarbital, phenobarbital, pentobarbital, ezogabine, desflurane, met…
1.578	5e-05	ENSDARG00000053665	GABRG2	gamma-aminobutyric acid type A receptor gamma2 subunit	Plasma Membrane	ion channel	pagoclone, alphadolone, SEP 174559, clobazam, nitrazepam, tracazolate, adinazolam, sevoflurane, isoflurane, gaboxadol, isoniazid, felbamate, etomidate, muscimol, halothane, fluoxetine/olanzapine, estazolam, clorazepate, eszopiclone, quazepam, amitriptyline/chlordiazepoxide, diazepam, temazepam, zolpidem, chlordiazepoxide, lorazepam, olanzapine, triazolam, flumazenil, clonazepam, flurazepam, midaz…
1.274	5e-05	ENSDARG00000027744	GADD45B	growth arrest and DNA damage inducible beta	Cytoplasm	other
-1.016	5e-05	ENSDARG00000039338	GADD45GIP1	GADD45G interacting protein 1	Nucleus	other
1.144	5e-05	ENSDARG00000062711	GAL3ST1	galactose-3-O-sulfotransferase 1	Cytoplasm	enzyme
-1.871	5e-05	ENSDARG00000028088	GALK1	galactokinase 1	Cytoplasm	kinase
-2.398	5e-05	ENSDARG00000004059	GALK2	galactokinase 2	Cytoplasm	kinase
-1.596	5e-05	ENSDARG00000055490	GALNT12	polypeptide N-acetylgalactosaminyltransferase 12	Cytoplasm	enzyme
-2.315	5e-05	ENSDARG00000059438	GALNT18	polypeptide N-acetylgalactosaminyltransferase 18	Cytoplasm	enzyme
-1.783	5e-05	ENSDARG00000057303	GALNT7	polypeptide N-acetylgalactosaminyltransferase 7	Cytoplasm	enzyme
-1.867	5e-05	ENSDARG00000006832	GALNT9	polypeptide N-acetylgalactosaminyltransferase 9	Cytoplasm	enzyme
-2.925	5e-05	ENSDARG00000070844	GAMT	guanidinoacetate N-methyltransferase	Cytoplasm	enzyme
1.139	5e-05	ENSDARG00000043457	GAPDH	glyceraldehyde-3-phosphate dehydrogenase	Cytoplasm	enzyme
-1.422	5e-05	ENSDARG00000074443	GAS7	growth arrest specific 7	Cytoplasm	transcription regulator
1.356	5e-05	ENSDARG00000016526	GATA3	GATA binding protein 3	Nucleus	transcription regulator
-1.301	5e-05	ENSDARG00000056855	GATC	glutamyl-tRNA amidotransferase subunit C	Nucleus	enzyme
-1.1	5e-05	ENSDARG00000036239	GATM	glycine amidinotransferase	Cytoplasm	enzyme
-1.67	5e-05	ENSDARG00000061472	GBA2	glucosylceramidase beta 2	Cytoplasm	enzyme
-1.282	0.00025	ENSDARG00000031150	Gba3	glucosidase, beta, acid 3	Cytoplasm	enzyme
-1.992	5e-05	ENSDARG00000007264	GBAS	glioblastoma amplified sequence	Plasma Membrane	other
-1.49	5e-05	ENSDARG00000035555	GBGT1	globoside alpha-1,3-N-acetylgalactosaminyltransferase 1	Other	enzyme
-1.885	5e-05	ENSDARG00000068431	GBP6	guanylate binding protein family member 6	Cytoplasm	enzyme
1.805	5e-05	ENSDARG00000089310	GC	GC, vitamin D binding protein	Extracellular Space	transporter
-1.897	5e-05	ENSDARG00000045541	GCC1	GRIP and coiled-coil domain containing 1	Cytoplasm	other
-1.839	5e-05	ENSDARG00000037057	GCDH	glutaryl-CoA dehydrogenase	Cytoplasm	enzyme
-1.295	5e-05	ENSDARG00000070453	GCH1	GTP cyclohydrolase 1	Cytoplasm	enzyme
-1.061	5e-05	ENSDARG00000013095	GCLC	glutamate-cysteine ligase catalytic subunit	Cytoplasm	enzyme
-1.004	0.00045	ENSDARG00000044924	GDF11	growth differentiation factor 11	Extracellular Space	growth factor
-2.973	0.00015	ENSDARG00000042784	GDF7	growth differentiation factor 7	Extracellular Space	growth factor
1.283	0.00195	ENSDARG00000006944	GDPD3	glycerophosphodiester phosphodiesterase domain containing 3	Cytoplasm	enzyme
-2.973	5e-05	ENSDARG00000041252	GEMIN4	gem nuclear organelle associated protein 4	Nucleus	other
-1.278	5e-05	ENSDARG00000079257	GEMIN5	gem nuclear organelle associated protein 5	Nucleus	other
-3.071	5e-05	ENSDARG00000041011	GEMIN7	gem nuclear organelle associated protein 7	Nucleus	other
-3.075	0.00165	ENSDARG00000063624	GFM1	G elongation factor mitochondrial 1	Cytoplasm	translation regulator
-2.263	5e-05	ENSDARG00000061363	GFOD1	glucose-fructose oxidoreductase domain containing 1	Other	enzyme
-1.064	5e-05	ENSDARG00000061145	GFOD2	glucose-fructose oxidoreductase domain containing 2	Extracellular Space	enzyme
-2.424	5e-05	ENSDARG00000044094	GFPT2	glutamine-fructose-6-phosphate transaminase 2	Cytoplasm	enzyme
1.345	5e-05	ENSDARG00000044015	GFRA2	GDNF family receptor alpha 2	Plasma Membrane	transmembrane receptor
-1.402	5e-05	ENSDARG00000023627	GGPS1	geranylgeranyl diphosphate synthase 1	Cytoplasm	enzyme	zoledronic acid
-1.182	5e-05	ENSDARG00000018342	GGT1	gamma-glutamyltransferase 1	Plasma Membrane	enzyme
-1.172	5e-05	ENSDARG00000023526	GGT1	gamma-glutamyltransferase 1	Plasma Membrane	enzyme
-2.674	5e-05	ENSDARG00000052045	GGT5	gamma-glutamyltransferase 5	Plasma Membrane	enzyme
-1.857	5e-05	ENSDARG00000037589	GID8	GID complex subunit 8 homolog	Nucleus	other
-1.259	5e-05	ENSDARG00000009735	GIGYF2	GRB10 interacting GYF protein 2	Cytoplasm	other
-3.643	5e-05	ENSDARG00000016044	GINS4	GINS complex subunit 4	Nucleus	other
-1.538	5e-05	ENSDARG00000009488	GIPC2	GIPC PDZ domain containing family member 2	Cytoplasm	other
-1.826	5e-05	ENSDARG00000015076	GJA8	gap junction protein alpha 8	Plasma Membrane	transporter
1.106	5e-05	ENSDARG00000069830	GJA9	gap junction protein alpha 9	Plasma Membrane	transporter
-1.004	0.0005	ENSDARG00000071042	GJB7	gap junction protein beta 7	Other	other
-1.534	5e-05	ENSDARG00000077563	GJC1	gap junction protein gamma 1	Plasma Membrane	ion channel
1.39	5e-05	ENSDARG00000054150	Gje1	gap junction protein, epsilon 1	Other	other
-1.314	5e-05	ENSDARG00000068123	GKAP1	G kinase anchoring protein 1	Cytoplasm	other
-3.204	5e-05	ENSDARG00000036155	GLA	galactosidase alpha	Cytoplasm	enzyme
-1.119	5e-05	ENSDARG00000036415	GLB1	galactosidase beta 1	Cytoplasm	enzyme
-1.075	0.00015	ENSDARG00000029955	GLB1L	galactosidase beta 1 like	Other	other
-1.303	5e-05	ENSDARG00000043559	GLE1	GLE1, RNA export mediator	Nucleus	other
-1.214	5e-05	ENSDARG00000061282	GLG1	golgi glycoprotein 1	Cytoplasm	other
1.325	5e-05	ENSDARG00000025641	GLI2	GLI family zinc finger 2	Nucleus	transcription regulator
-2.392	5e-05	ENSDARG00000068978	GLO1	glyoxalase I	Cytoplasm	enzyme
-1.256	5e-05	ENSDARG00000042509	GLOD4	glyoxalase domain containing 4	Cytoplasm	enzyme
1.524	5e-05	ENSDARG00000075012	GLRA2	glycine receptor alpha 2	Plasma Membrane	ion channel	caffeine/ethanol, ethanol
-1.041	5e-05	ENSDARG00000052782	GLRB	glycine receptor beta	Plasma Membrane	ion channel
-1.23	0.00225	ENSDARG00000002917	GLS2	glutaminase 2	Cytoplasm	enzyme
1.148	5e-05	ENSDARG00000011026	Glt28d2	glycosyltransferase 28 domain containing 2	Other	other
-2.806	5e-05	ENSDARG00000044010	Gm21451	predicted gene, 21451	Other	other
-1.017	0.0001	ENSDARG00000075561	Gm4952	predicted gene 4952	Cytoplasm	other
-1.321	5e-05	ENSDARG00000026629	GMDS	GDP-mannose 4,6-dehydratase	Cytoplasm	enzyme
1.35	0.0091	ENSDARG00000068719	GMNC	geminin coiled-coil domain containing	Nucleus	other
-2.352	5e-05	ENSDARG00000016160	GMPR	guanosine monophosphate reductase	Cytoplasm	enzyme
-2.611	5e-05	ENSDARG00000061301	GMPR2	guanosine monophosphate reductase 2	Cytoplasm	enzyme
-1.28	5e-05	ENSDARG00000030644	GNAI3	G protein subunit alpha i3	Cytoplasm	enzyme
-1.587	5e-05	ENSDARG00000016676	GNAO1	G protein subunit alpha o1	Plasma Membrane	enzyme
-1.947	5e-05	ENSDARG00000011487	GNAQ	G protein subunit alpha q	Plasma Membrane	enzyme
-1.434	5e-05	ENSDARG00000042529	GNAT2	G protein subunit alpha transducin 2	Plasma Membrane	enzyme
-2.175	5e-05	ENSDARG00000004358	GNB3	G protein subunit beta 3	Plasma Membrane	enzyme
-1.044	5e-05	ENSDARG00000009553	GNG3	G protein subunit gamma 3	Plasma Membrane	enzyme
-2.21	5e-05	ENSDARG00000038693	GNG7	G protein subunit gamma 7	Plasma Membrane	enzyme
1.287	5e-05	ENSDARG00000042970	GNG8	G protein subunit gamma 8	Plasma Membrane	enzyme
-2.844	5e-05	ENSDARG00000061789	GNL1	G protein nucleolar 1 (putative)	Nucleus	other
-3.104	5e-05	ENSDARG00000006219	GNL3	G protein nucleolar 3	Nucleus	other
-1.421	5e-05	ENSDARG00000006840	GNMT	glycine N-methyltransferase	Cytoplasm	enzyme
-1.379	5e-05	ENSDARG00000074401	GNPAT	glyceronephosphate O-acyltransferase	Cytoplasm	enzyme
1.195	5e-05	ENSDARG00000037307	GNPDA1	glucosamine-6-phosphate deaminase 1	Cytoplasm	enzyme
1.021	5e-05	ENSDARG00000023766	GNS	glucosamine (N-acetyl)-6-sulfatase	Cytoplasm	enzyme
-1.713	5e-05	ENSDARG00000062511	GOLGA3	golgin A3	Cytoplasm	transporter
-2.301	5e-05	ENSDARG00000044225	GOLPH3	golgi phosphoprotein 3	Cytoplasm	other
-1.296	5e-05	ENSDARG00000059308	GOLT1B	golgi transport 1B	Cytoplasm	other
-2.662	5e-05	ENSDARG00000026654	GOSR1	golgi SNAP receptor complex member 1	Cytoplasm	transporter
-1.02	5e-05	ENSDARG00000005840	GOT2	glutamic-oxaloacetic transaminase 2	Cytoplasm	enzyme
-2.28	5e-05	ENSDARG00000026892	GPATCH11	G-patch domain containing 11	Nucleus	other
-1.115	5e-05	ENSDARG00000052747	GPATCH3	G-patch domain containing 3	Other	other
-1.331	5e-05	ENSDARG00000015472	GPC4	glypican 4	Plasma Membrane	transmembrane receptor
1.199	5e-05	ENSDARG00000086960	GPC6	glypican 6	Plasma Membrane	transmembrane receptor
-1.168	5e-05	ENSDARG00000062430	GPD2	glycerol-3-phosphate dehydrogenase 2	Cytoplasm	enzyme
-1.211	5e-05	ENSDARG00000029612	GPKOW	G-patch domain and KOW motifs	Nucleus	other
1.763	5e-05	ENSDARG00000039218	GPR101	G protein-coupled receptor 101	Plasma Membrane	G-protein coupled receptor
-1.713	5e-05	ENSDARG00000096651	GPR108	G protein-coupled receptor 108	Plasma Membrane	G-protein coupled receptor
1.042	5e-05	ENSDARG00000062934	GPR12	G protein-coupled receptor 12	Plasma Membrane	G-protein coupled receptor
1.527	5e-05	ENSDARG00000045289	GPR137C	G protein-coupled receptor 137C	Other	other
1.03	5e-05	ENSDARG00000090804	GPR155	G protein-coupled receptor 155	Plasma Membrane	G-protein coupled receptor
1.567	5e-05	ENSDARG00000086215	GPR156	G protein-coupled receptor 156	Plasma Membrane	G-protein coupled receptor
-1.563	5e-05	ENSDARG00000077134	GPR158	G protein-coupled receptor 158	Plasma Membrane	G-protein coupled receptor
-1.554	5e-05	ENSDARG00000042922	GPR173	G protein-coupled receptor 173	Plasma Membrane	G-protein coupled receptor
1.217	5e-05	ENSDARG00000010317	GPR183	G protein-coupled receptor 183	Plasma Membrane	G-protein coupled receptor
2.396	5e-05	ENSDARG00000077308	GPR84	G protein-coupled receptor 84	Plasma Membrane	G-protein coupled receptor
2.189	5e-05	ENSDARG00000040650	GPS1	G protein pathway suppressor 1	Nucleus	other
-3.528	5e-05	ENSDARG00000054874	GPSM1	G-protein signaling modulator 1	Cytoplasm	other
-1.343	5e-05	ENSDARG00000017311	GPSM2	G-protein signaling modulator 2	Nucleus	other
1.417	5e-05	ENSDARG00000018146	GPX1	glutathione peroxidase 1	Cytoplasm	enzyme
1.109	5e-05	ENSDARG00000000588	GRASP	general receptor for phosphoinositides 1 associated scaffold protein	Plasma Membrane	other
-1.098	5e-05	ENSDARG00000068280	GRB14	growth factor receptor bound protein 14	Plasma Membrane	other
-2.661	5e-05	ENSDARG00000038059	GRB2	growth factor receptor bound protein 2	Cytoplasm	kinase	liposome-incorporated Grb2 antisense oligodeoxynucleotide
-1.014	0.00045	ENSDARG00000061391	GRHL1	grainyhead like transcription factor 1	Nucleus	transcription regulator
-1.56	5e-05	ENSDARG00000061974	GRHL2	grainyhead like transcription factor 2	Nucleus	transcription regulator
-1.089	5e-05	ENSDARG00000068264	GRHPR	glyoxylate reductase/hydroxypyruvate reductase	Cytoplasm	enzyme
-2.242	5e-05	ENSDARG00000077715	GRIK3	glutamate ionotropic receptor kainate type subunit 3	Plasma Membrane	ion channel
-2.062	5e-05	ENSDARG00000078149	GRIN2C	glutamate ionotropic receptor NMDA type subunit 2C	Plasma Membrane	ion channel	dextromethorphan/morphine, neramexane, bicifadine, delucemine, nebostinel, besonprodil, UK-240455, tenocyclidine, dextromethorphan/quinidine, ketamine, felbamate, memantine, orphenadrine, cycloserine, N-(2-indanyl)glycinamide, dextromethorphan, brompheniramine/dextromethorphan/pseudoephedrine, chlorpheniramine/dextromethorphan/phenylephrine, carbinoxamine/dextromethorphan/pseudoephedrine, dextrom…
-1.04	5e-05	ENSDARG00000077560	GRIN2C	glutamate ionotropic receptor NMDA type subunit 2C	Plasma Membrane	ion channel	dextromethorphan/morphine, neramexane, bicifadine, delucemine, nebostinel, besonprodil, UK-240455, tenocyclidine, dextromethorphan/quinidine, ketamine, felbamate, memantine, orphenadrine, cycloserine, N-(2-indanyl)glycinamide, dextromethorphan, brompheniramine/dextromethorphan/pseudoephedrine, chlorpheniramine/dextromethorphan/phenylephrine, carbinoxamine/dextromethorphan/pseudoephedrine, dextrom…
-1.23	5e-05	ENSDARG00000063069	GRIPAP1	GRIP1 associated protein 1	Plasma Membrane	other
-1.566	5e-05	ENSDARG00000058803	GRK1	G protein-coupled receptor kinase 1	Plasma Membrane	kinase
-2.13	5e-05	ENSDARG00000020602	GRK7	G protein-coupled receptor kinase 7	Other	kinase
1.019	5e-05	ENSDARG00000031712	GRM3	glutamate metabotropic receptor 3	Plasma Membrane	G-protein coupled receptor	fasoracetam
-1.188	5e-05	ENSDARG00000010021	GRPEL1	GrpE like 1, mitochondrial	Cytoplasm	other
1.189	0.00045	ENSDARG00000056620	GRPR	gastrin releasing peptide receptor	Plasma Membrane	G-protein coupled receptor
-3.368	5e-05	ENSDARG00000004806	GRWD1	glutamate rich WD repeat containing 1	Nucleus	other
-1.421	5e-05	ENSDARG00000031048	GSPT1	G1 to S phase transition 1	Cytoplasm	translation regulator
-1.881	5e-05	ENSDARG00000037706	GSS	glutathione synthetase	Cytoplasm	enzyme	N-acetyl-L-cysteine
1.002	5e-05	ENSDARG00000033285	GSTO1	glutathione S-transferase omega 1	Cytoplasm	enzyme
1.193	5e-05	ENSDARG00000042428	Gstt3	glutathione S-transferase, theta 3	Other	enzyme
1.317	5e-05	ENSDARG00000035735	GSX1	GS homeobox 1	Nucleus	transcription regulator
1.193	0.0001	ENSDARG00000043322	GSX2	GS homeobox 2	Nucleus	transcription regulator
-1.958	5e-05	ENSDARG00000011000	GTF2A1	general transcription factor IIA subunit 1	Cytoplasm	transcription regulator
-1.15	5e-05	ENSDARG00000032129	GTF2F1	general transcription factor IIF subunit 1	Nucleus	transcription regulator
-1.068	5e-05	ENSDARG00000026701	GTF2H1	general transcription factor IIH subunit 1	Nucleus	transcription regulator
1.136	5e-05	ENSDARG00000056099	GTF2H5	general transcription factor IIH subunit 5	Nucleus	other
-2.497	5e-05	ENSDARG00000042900	GTPBP1	GTP binding protein 1	Cytoplasm	enzyme
-2.268	5e-05	ENSDARG00000053467	GTPBP1	GTP binding protein 1	Cytoplasm	enzyme
-1.384	5e-05	ENSDARG00000000887	GTSF1	gametocyte specific factor 1	Cytoplasm	other
-1.718	5e-05	ENSDARG00000026820	GUCY2D	guanylate cyclase 2D, retinal	Plasma Membrane	kinase
-1.435	5e-05	ENSDARG00000063126	GUSB	glucuronidase beta	Cytoplasm	enzyme
-2.256	5e-05	ENSDARG00000044191	GXYLT2	glucoside xylosyltransferase 2	Other	other
1.16	5e-05	ENSDARG00000004904	GYS2	glycogen synthase 2	Cytoplasm	enzyme
1.303	5e-05	ENSDARG00000033009	H3F3C	H3 histone, family 3C	Other	other
-1.731	5e-05	ENSDARG00000045248	H3F3C	H3 histone, family 3C	Other	other
-1.854	5e-05	ENSDARG00000030765	HADH	hydroxyacyl-CoA dehydrogenase	Cytoplasm	enzyme
-1.965	5e-05	ENSDARG00000060594	HADHA	hydroxyacyl-CoA dehydrogenase/3-ketoacyl-CoA thiolase/enoyl-CoA hydratase (trifunctional protein), alpha subunit	Cytoplasm	enzyme
-2.215	5e-05	ENSDARG00000057128	HADHA	hydroxyacyl-CoA dehydrogenase/3-ketoacyl-CoA thiolase/enoyl-CoA hydratase (trifunctional protein), alpha subunit	Cytoplasm	enzyme
-2.118	5e-05	ENSDARG00000024160	HAO1	hydroxyacid oxidase 1	Cytoplasm	enzyme
-1.108	5e-05	ENSDARG00000027992	HAO2	hydroxyacid oxidase 2	Cytoplasm	enzyme
1.427	5e-05	ENSDARG00000018542	HAPLN4	hyaluronan and proteoglycan link protein 4	Extracellular Space	other
-2.321	5e-05	ENSDARG00000003693	HARS	histidyl-tRNA synthetase	Cytoplasm	enzyme
-2.056	5e-05	ENSDARG00000034916	HAT1	histone acetyltransferase 1	Nucleus	enzyme
-2.857	5e-05	ENSDARG00000019156	HAUS5	HAUS augmin like complex subunit 5	Cytoplasm	other
1.222	5e-05	ENSDARG00000087390	HBE1	hemoglobin subunit epsilon 1	Cytoplasm	transporter
1.512	5e-05	ENSDARG00000061665	HCN2	hyperpolarization activated cyclic nucleotide gated potassium channel 2	Plasma Membrane	ion channel
-2.348	5e-05	ENSDARG00000086458	HDAC10	histone deacetylase 10	Nucleus	transcription regulator	tributyrin, belinostat, pyroxamide, chidamide
-1.3	0.0011	ENSDARG00000087573	HDAC11	histone deacetylase 11	Nucleus	transcription regulator	tributyrin, belinostat, pyroxamide
-1.511	5e-05	ENSDARG00000015427	HDAC2	histone deacetylase 2	Nucleus	transcription regulator	tributyrin, belinostat, pyroxamide, histone deacetylase class II inhibitors, bortezomib/vorinostat, chidamide, 4SC-202, vorinostat, theophylline
-1.862	5e-05	ENSDARG00000075139	HDAC5	histone deacetylase 5	Nucleus	transcription regulator	tributyrin, belinostat, pyroxamide
-1.385	5e-05	ENSDARG00000003021	HDAC8	histone deacetylase 8	Nucleus	transcription regulator	tributyrin, belinostat, pyroxamide, R 306465
-1.229	5e-05	ENSDARG00000009830	HDLBP	high density lipoprotein binding protein	Nucleus	transporter
-1.323	0.00015	ENSDARG00000054213	HECTD1	HECT domain E3 ubiquitin protein ligase 1	Other	enzyme
-1.242	5e-05	ENSDARG00000038905	HECTD3	HECT domain E3 ubiquitin protein ligase 3	Cytoplasm	enzyme
-2.541	5e-05	ENSDARG00000004291	HECW1	HECT, C2 and WW domain containing E3 ubiquitin protein ligase 1	Cytoplasm	enzyme
-1.208	5e-05	ENSDARG00000079818	HELQ	helicase, POLQ-like	Nucleus	enzyme
1.349	5e-05	ENSDARG00000016527	HELZ2	helicase with zinc finger 2	Nucleus	transcription regulator
-2.298	5e-05	ENSDARG00000073841	HERC2	HECT and RLD domain containing E3 ubiquitin protein ligase 2	Cytoplasm	enzyme
-1.631	5e-05	ENSDARG00000075887	HERC3	HECT and RLD domain containing E3 ubiquitin protein ligase 3	Cytoplasm	enzyme
-2.87	5e-05	ENSDARG00000059936	HERC4	HECT and RLD domain containing E3 ubiquitin protein ligase 4	Cytoplasm	enzyme
1.766	5e-05	ENSDARG00000024314	HERPUD1	homocysteine inducible ER protein with ubiquitin like domain 1	Cytoplasm	other
-1.268	5e-05	ENSDARG00000021033	HERPUD2	HERPUD family member 2	Other	other
1.336	5e-05	ENSDARG00000009822	HES5	hes family bHLH transcription factor 5	Nucleus	transcription regulator
1.203	5e-05	ENSDARG00000094426	HES5	hes family bHLH transcription factor 5	Nucleus	transcription regulator
1.102	5e-05	ENSDARG00000056732	HES5	hes family bHLH transcription factor 5	Nucleus	transcription regulator
1.121	5e-05	ENSDARG00000056729	HES5	hes family bHLH transcription factor 5	Nucleus	transcription regulator
-1.585	5e-05	ENSDARG00000034368	HEXB	hexosaminidase subunit beta	Cytoplasm	enzyme
1.091	5e-05	ENSDARG00000070538	HEY1	hes related family bHLH transcription factor with YRPW motif 1	Nucleus	transcription regulator
1.134	5e-05	ENSDARG00000013441	HEY2	hes related family bHLH transcription factor with YRPW motif 2	Nucleus	transcription regulator
-1.011	5e-05	ENSDARG00000045544	HGF	hepatocyte growth factor	Extracellular Space	growth factor	rilotumumab, MP0250
1.349	5e-05	ENSDARG00000020960	HGS	hepatocyte growth factor-regulated tyrosine kinase substrate	Cytoplasm	other
-1.155	5e-05	ENSDARG00000039051	HHATL	hedgehog acyltransferase-like	Cytoplasm	enzyme
-1.382	5e-05	ENSDARG00000060397	HHIP	hedgehog interacting protein	Plasma Membrane	other
-2.094	0.00595	ENSDARG00000062501	HHIPL1	HHIP like 1	Other	other
1.153	5e-05	ENSDARG00000034293	HIF1A	hypoxia inducible factor 1 alpha subunit	Nucleus	transcription regulator	EZN 2968
-1.765	5e-05	ENSDARG00000022303	HIGD1A	HIG1 hypoxia inducible domain family member 1A	Cytoplasm	other
-2.038	5e-05	ENSDARG00000013434	HIRA	histone cell cycle regulator	Nucleus	transcription regulator
-1.618	5e-05	ENSDARG00000075538	HIST1H1T	histone cluster 1, H1t	Nucleus	other
1.002	5e-05	ENSDARG00000097020	HIST1H3D	histone cluster 1, H3d	Nucleus	other
1.304	5e-05	ENSDARG00000091770	HIST1H3H	histone cluster 1, H3h	Nucleus	other
-1.876	5e-05	ENSDARG00000087670	HIST1H4B	histone cluster 1, H4b	Nucleus	other
-2.463	5e-05	ENSDARG00000089684	HIST1H4C	histone cluster 1, H4c	Nucleus	other
1.197	5e-05	ENSDARG00000090941	HIST1H4H	histone cluster 1, H4h	Nucleus	other
-1.813	5e-05	ENSDARG00000051732	HIST2H2AB	histone cluster 2, H2ab	Nucleus	other
-1.04	5e-05	ENSDARG00000070265	HIST2H2AB	histone cluster 2, H2ab	Nucleus	other
-1.03	5e-05	ENSDARG00000086591	HIST2H2AB	histone cluster 2, H2ab	Nucleus	other
-1.108	5e-05	ENSDARG00000074260	HIST2H2AB	histone cluster 2, H2ab	Nucleus	other
-1.214	5e-05	ENSDARG00000070280	HIST2H2AB	histone cluster 2, H2ab	Nucleus	other
-1.431	5e-05	ENSDARG00000094744	HIST2H2BE	histone cluster 2, H2be	Nucleus	other
-1.941	5e-05	ENSDARG00000051726	HIST2H2BE	histone cluster 2, H2be	Nucleus	other
-1.124	5e-05	ENSDARG00000034203	HIST2H2BE	histone cluster 2, H2be	Nucleus	other
-1.525	5e-05	ENSDARG00000089039	HIST2H2BE	histone cluster 2, H2be	Nucleus	other
-1.015	5e-05	ENSDARG00000088420	HIST4H4	histone cluster 4, H4	Nucleus	other
-1.454	5e-05	ENSDARG00000039452	HK1	hexokinase 1	Cytoplasm	kinase
-2.083	5e-05	ENSDARG00000038703	HKDC1	hexokinase domain containing 1	Other	kinase
2.253	5e-05	ENSDARG00000069471	HLA-A	major histocompatibility complex, class I, A	Plasma Membrane	other
3.781	0.0026	ENSDARG00000092731	HLA-B	major histocompatibility complex, class I, B	Plasma Membrane	transmembrane receptor
1.235	5e-05	ENSDARG00000074752	HLF	HLF, PAR bZIP transcription factor	Nucleus	transcription regulator
-1.448	5e-05	ENSDARG00000008840	HMBS	hydroxymethylbilane synthase	Cytoplasm	enzyme
-1.824	5e-05	ENSDARG00000031198	HMG20A	high mobility group 20A	Nucleus	transcription regulator
1.11	5e-05	ENSDARG00000042045	HMG20B	high mobility group 20B	Nucleus	transcription regulator
-1.308	5e-05	ENSDARG00000069912	Hmga2	high mobility group AT-hook 2	Nucleus	enzyme
-2.841	0.00835	ENSDARG00000088740	HMGCLL1	3-hydroxymethyl-3-methylglutaryl-CoA lyase like 1	Cytoplasm	enzyme
-3.137	5e-05	ENSDARG00000052734	HMGCR	3-hydroxy-3-methylglutaryl-CoA reductase	Cytoplasm	enzyme	aspirin/pravastatin, beta-hydroxy simvastatin acid, ezetimibe/fluvastatin, atorvastatin/niacin, fenofibric acid/rosuvastatin, atorvastatin/ezetimibe, ezetimibe/rosuvastatin, simvastatin/sitagliptin, atorvastatin/choline fenofibrate, choline fenofibrate/simvastatin, fenofibrate/simvastatin, pitavastatin, statin, lovastatin/niacin, ezetimibe/simvastatin, amlodipine/atorvastatin, fluvastatin, ceriva…
-1.374	5e-05	ENSDARG00000027529	HMOX1	heme oxygenase 1	Cytoplasm	enzyme	tin mesoporphyrin
-1.25	5e-05	ENSDARG00000070954	HMX2	H6 family homeobox 2	Nucleus	transcription regulator
-1.378	5e-05	ENSDARG00000012796	HNMT	histamine N-methyltransferase	Cytoplasm	enzyme
-1.806	5e-05	ENSDARG00000007960	HNRNPAB	heterogeneous nuclear ribonucleoprotein A/B	Nucleus	enzyme
-1.28	5e-05	ENSDARG00000059246	HNRNPD	heterogeneous nuclear ribonucleoprotein D	Nucleus	transcription regulator
-3.046	5e-05	ENSDARG00000003429	HNRNPDL	heterogeneous nuclear ribonucleoprotein D like	Nucleus	other
-1.325	5e-05	ENSDARG00000040881	HNRNPH1	heterogeneous nuclear ribonucleoprotein H1 (H)	Nucleus	other
-2.228	5e-05	ENSDARG00000005551	HNRNPH1	heterogeneous nuclear ribonucleoprotein H1 (H)	Nucleus	other
-2.554	5e-05	ENSDARG00000079780	HNRNPUL1	heterogeneous nuclear ribonucleoprotein U like 1	Nucleus	other
-2.041	5e-05	ENSDARG00000040564	HNRNPUL1	heterogeneous nuclear ribonucleoprotein U like 1	Nucleus	other
-1.006	5e-05	ENSDARG00000007009	HOXA11	homeobox A11	Nucleus	transcription regulator
-1.569	0.009	ENSDARG00000070348	HOXC10	homeobox C10	Nucleus	transcription regulator
-1.461	5e-05	ENSDARG00000070352	HOXC12	homeobox C12	Nucleus	transcription regulator
1.199	5e-05	ENSDARG00000070353	HOXC13	homeobox C13	Nucleus	transcription regulator
1.361	5e-05	ENSDARG00000018397	HPCA	hippocalcin	Cytoplasm	other
-1.862	5e-05	ENSDARG00000012609	HPX	hemopexin	Extracellular Space	transporter
-1.379	5e-05	ENSDARG00000059616	HS3ST2	heparan sulfate-glucosamine 3-sulfotransferase 2	Cytoplasm	enzyme
-3.903	5e-05	ENSDARG00000054754	HS6ST1	heparan sulfate 6-O-sulfotransferase 1	Plasma Membrane	enzyme
-2.142	5e-05	ENSDARG00000012025	HS6ST2	heparan sulfate 6-O-sulfotransferase 2	Plasma Membrane	enzyme
-1.003	5e-05	ENSDARG00000035872	HSD17B12	hydroxysteroid 17-beta dehydrogenase 12	Cytoplasm	enzyme
-1.892	5e-05	ENSDARG00000015709	HSD17B12	hydroxysteroid 17-beta dehydrogenase 12	Cytoplasm	enzyme
-2.091	0.001	ENSDARG00000019747	HSD3B2	hydroxy-delta-5-steroid dehydrogenase, 3 beta- and steroid delta-isomerase 2	Cytoplasm	enzyme	trilostane
-1.014	5e-05	ENSDARG00000036966	HSD3B7	hydroxy-delta-5-steroid dehydrogenase, 3 beta- and steroid delta-isomerase 7	Cytoplasm	enzyme
-2.507	5e-05	ENSDARG00000010478	HSP90AA1	heat shock protein 90 alpha family class A member 1	Cytoplasm	enzyme	alvespimycin, retaspimycin, luminespib, cisplatin
-2.07	5e-05	ENSDARG00000024746	HSP90AA1	heat shock protein 90 alpha family class A member 1	Cytoplasm	enzyme	alvespimycin, retaspimycin, luminespib, cisplatin
-3.408	5e-05	ENSDARG00000029150	HSP90AB1	heat shock protein 90 alpha family class B member 1	Cytoplasm	enzyme	alvespimycin, retaspimycin, cisplatin
-1.932	5e-05	ENSDARG00000003570	HSP90B1	heat shock protein 90 beta family member 1	Cytoplasm	other	alvespimycin, retaspimycin, cisplatin
-2.008	5e-05	ENSDARG00000055723	HSPA1L	heat shock protein family A (Hsp70) member 1 like	Cytoplasm	other
-1.858	5e-05	ENSDARG00000018989	HSPA4	heat shock protein family A (Hsp70) member 4	Cytoplasm	other
-3.22	5e-05	ENSDARG00000004754	HSPA4	heat shock protein family A (Hsp70) member 4	Cytoplasm	other
-1.4	5e-05	ENSDARG00000053544	HSPA4L	heat shock protein family A (Hsp70) member 4 like	Cytoplasm	other
-2.655	5e-05	ENSDARG00000003035	HSPA9	heat shock protein family A (Hsp70) member 9	Cytoplasm	other
1.922	5e-05	ENSDARG00000041065	HSPB1	heat shock protein family B (small) member 1	Cytoplasm	other
1.449	5e-05	ENSDARG00000052450	HSPB2	heat shock protein family B (small) member 2	Cytoplasm	other
-3.285	5e-05	ENSDARG00000056160	HSPD1	heat shock protein family D (Hsp60) member 1	Cytoplasm	enzyme
-1.209	5e-05	ENSDARG00000076564	HSPG2	heparan sulfate proteoglycan 2	Extracellular Space	enzyme
1.247	5e-05	ENSDARG00000028386	HTATIP2	HIV-1 Tat interactive protein 2	Nucleus	transcription regulator
-1.309	5e-05	ENSDARG00000056649	HTATSF1	HIV-1 Tat specific factor 1	Nucleus	transcription regulator
1.333	5e-05	ENSDARG00000054124	HTR1D	5-hydroxytryptamine receptor 1D	Plasma Membrane	G-protein coupled receptor	caffeine/ergotamine, donitriptan, naproxen/sumatriptan, sumatriptan, eletriptan, frovatriptan, almotriptan, fenfluramine, ziprasidone, dihydroergotamine, ergotamine, naratriptan, zolmitriptan, rizatriptan
1.031	0.00225	ENSDARG00000002773	HTR1F	5-hydroxytryptamine receptor 1F	Plasma Membrane	G-protein coupled receptor	naproxen/sumatriptan, sumatriptan, eletriptan, almotriptan, fenfluramine, ergotamine, naratriptan, zolmitriptan, rizatriptan
1.162	0.0003	ENSDARG00000057029	HTR2A	5-hydroxytryptamine receptor 2A	Plasma Membrane	G-protein coupled receptor	paliperidone, risperidone, buspirone, caffeine/ergotamine, iloperidone, eplivanserin, blonanserin, flibanserin, asenapine, ocaperidone, abaperidone, psilocybine, APD125, cariprazine, thioproperazine, lurasidone, opipramol, paliperidone palmitate, brexpiprazole, cinitapride, pipothiazine, amitriptyline/ketamine, amitriptyline/melatonin, chloropromazine, trazodone, flupenthixol, cisapride, chlorpro…
1.273	0.0002	ENSDARG00000061749	HTR3B	5-hydroxytryptamine receptor 3B	Plasma Membrane	ion channel	dexamethasone/palonosetron, cisapride, granisetron, ondansetron, fenfluramine, palonosetron, mirtazapine, alosetron, D-tubocurarine, ergotamine, dolasetron
-1.332	5e-05	ENSDARG00000010925	HTRA3	HtrA serine peptidase 3	Extracellular Space	peptidase
1.196	5e-05	ENSDARG00000040338	HVCN1	hydrogen voltage gated channel 1	Plasma Membrane	ion channel
-1.427	5e-05	ENSDARG00000059931	HYAL2	hyaluronoglucosaminidase 2	Cytoplasm	enzyme	hyaluronic acid, hylan, diclofenac/hyaluronic acid
-1.513	5e-05	ENSDARG00000062997	HYAL2	hyaluronoglucosaminidase 2	Cytoplasm	enzyme	hyaluronic acid, hylan, diclofenac/hyaluronic acid
-1.733	5e-05	ENSDARG00000013670	HYOU1	hypoxia up-regulated 1	Cytoplasm	other
-4.994	5e-05	ENSDARG00000059725	HYPK	huntingtin interacting protein K	Cytoplasm	other
-2.053	5e-05	ENSDARG00000007955	IARS	isoleucyl-tRNA synthetase	Cytoplasm	enzyme
-1.36	5e-05	ENSDARG00000044134	IARS2	isoleucyl-tRNA synthetase 2, mitochondrial	Cytoplasm	enzyme
1.857	5e-05	ENSDARG00000086670	ICE2	interactor of little elongation complex ELL subunit 2	Nucleus	other
-1.687	5e-05	ENSDARG00000054823	ID3	inhibitor of DNA binding 3, HLH protein	Nucleus	transcription regulator
1.108	5e-05	ENSDARG00000045131	ID4	inhibitor of DNA binding 4, HLH protein	Nucleus	transcription regulator
-2.433	5e-05	ENSDARG00000025375	IDH1	isocitrate dehydrogenase (NADP(+)) 1, cytosolic	Cytoplasm	enzyme	AG-120, FT-2102, BAY1436032
-1.064	5e-05	ENSDARG00000023648	IDH3G	isocitrate dehydrogenase 3 (NAD(+)) gamma	Cytoplasm	enzyme
1.43	5e-05	ENSDARG00000071699	IDS	iduronate 2-sulfatase	Cytoplasm	enzyme
-1.488	5e-05	ENSDARG00000075643	IFI35	interferon induced protein 35	Nucleus	other
1.137	5e-05	ENSDARG00000060322	IFI44	interferon induced protein 44	Cytoplasm	other
1.198	0.00415	ENSDARG00000094984	IFI44	interferon induced protein 44	Cytoplasm	other
2.669	5e-05	ENSDARG00000071355	IFI44	interferon induced protein 44	Cytoplasm	other
-1.502	5e-05	ENSDARG00000068708	IFRD1	interferon related developmental regulator 1	Nucleus	other
-1.818	5e-05	ENSDARG00000036811	IFRD2	interferon related developmental regulator 2	Nucleus	other
-1.369	5e-05	ENSDARG00000031886	IFT140	intraflagellar transport 140	Extracellular Space	other
-1.541	5e-05	ENSDARG00000041870	IFT172	intraflagellar transport 172	Extracellular Space	other
1.073	5e-05	ENSDARG00000045025	IFT52	intraflagellar transport 52	Cytoplasm	other
-3.101	5e-05	ENSDARG00000021022	IFT57	intraflagellar transport 57	Cytoplasm	other
-3.592	5e-05	ENSDARG00000023495	IFT74	intraflagellar transport 74	Cytoplasm	other
1.493	5e-05	ENSDARG00000018643	IGF2	insulin like growth factor 2	Extracellular Space	growth factor	BI 836845
2.567	5e-05	ENSDARG00000038666	IGFBP1	insulin like growth factor binding protein 1	Extracellular Space	other
-1.152	5e-05	ENSDARG00000097613	IGFN1	immunoglobulin-like and fibronectin type III domain containing 1	Nucleus	other
-1.462	5e-05	ENSDARG00000069274	IGHMBP2	immunoglobulin mu binding protein 2	Nucleus	enzyme
-1.654	5e-05	ENSDARG00000022176	IGLON5	IgLON family member 5	Other	other
1.11	5e-05	ENSDARG00000017217	IGSF11	immunoglobulin superfamily member 11	Plasma Membrane	other
1.039	5e-05	ENSDARG00000010408	IGSF9	immunoglobulin superfamily member 9	Plasma Membrane	other
1.208	5e-05	ENSDARG00000033845	IGSF9B	immunoglobulin superfamily member 9B	Plasma Membrane	other
-2.557	5e-05	ENSDARG00000004161	IK	IK cytokine, down-regulator of HLA II	Extracellular Space	cytokine
-1.422	5e-05	ENSDARG00000079123	IKBKB	inhibitor of kappa light polypeptide gene enhancer in B-cells, kinase beta	Cytoplasm	kinase	IKKbeta inhibitor, auranofin
-1.66	5e-05	ENSDARG00000037068	IKZF4	IKAROS family zinc finger 4	Nucleus	transcription regulator
1.29	5e-05	ENSDARG00000026736	IL11RA	interleukin 11 receptor subunit alpha	Plasma Membrane	transmembrane receptor	oprelvekin, BMTP11
1.384	0.0028	ENSDARG00000052157	IL12RB2	interleukin 12 receptor subunit beta 2	Plasma Membrane	transmembrane receptor
-1.817	5e-05	ENSDARG00000039436	IL13RA2	interleukin 13 receptor subunit alpha 2	Plasma Membrane	transmembrane receptor	cintredekin besudotox
-1.116	5e-05	ENSDARG00000088672	IL1R1	interleukin 1 receptor type 1	Plasma Membrane	transmembrane receptor	anakinra
1.726	0.00155	ENSDARG00000053702	IL2RG	interleukin 2 receptor subunit gamma	Plasma Membrane	transmembrane receptor	aldesleukin, denileukin diftitox
-2.653	5e-05	ENSDARG00000054540	IMP4	IMP4 homolog, U3 small nucleolar ribonucleoprotein	Nucleus	other
-2.347	5e-05	ENSDARG00000058114	IMPAD1	inositol monophosphatase domain containing 1	Cytoplasm	enzyme
-1.596	5e-05	ENSDARG00000029524	IMPDH1	inosine monophosphate dehydrogenase 1	Cytoplasm	enzyme	thioguanine, VX-944, pegintron/ribavirin, PEG-interferon alfa-2a/ribavirin, nitazoxanide/peginterferon alfa-2a/ribavirin, interferon alfacon-1/ribavirin, interferon alfa-2b/ribavirin, mycophenolate mofetil, mycophenolic acid, ribavirin
-1.885	5e-05	ENSDARG00000006900	IMPDH2	inosine monophosphate dehydrogenase 2	Cytoplasm	enzyme	thioguanine, VX-944, pegintron/ribavirin, interferon alfacon-1/ribavirin, interferon alfa-2b/ribavirin, mycophenolate mofetil, mycophenolic acid, ribavirin
-1.109	5e-05	ENSDARG00000034326	ING3	inhibitor of growth family member 3	Nucleus	other
-1.146	0.00165	ENSDARG00000086998	INMT	indolethylamine N-methyltransferase	Cytoplasm	enzyme
-2.486	5e-05	ENSDARG00000061437	INPP5F	inositol polyphosphate-5-phosphatase F	Plasma Membrane	phosphatase
-1.467	5e-05	ENSDARG00000093359	INPP5J	inositol polyphosphate-5-phosphatase J	Plasma Membrane	phosphatase
1.516	5e-05	ENSDARG00000091756	INSM1	INSM transcriptional repressor 1	Nucleus	transcription regulator
-2.928	5e-05	ENSDARG00000016811	INTS3	integrator complex subunit 3	Nucleus	other
-1.826	5e-05	ENSDARG00000002213	INVS	inversin	Nucleus	transcription regulator
-1.299	5e-05	ENSDARG00000054224	IPO11	importin 11	Nucleus	transporter
-1.658	5e-05	ENSDARG00000060618	IPO13	importin 13	Nucleus	transporter
-1.627	5e-05	ENSDARG00000041493	IPO4	importin 4	Nucleus	transporter
-1.923	5e-05	ENSDARG00000035751	IPO7	importin 7	Nucleus	transporter
-1.952	5e-05	ENSDARG00000058159	IPO8	importin 8	Nucleus	transporter
-1.438	0.00145	ENSDARG00000035551	IQCD	IQ motif containing D	Other	other
-1.676	5e-05	ENSDARG00000078888	IQGAP1	IQ motif containing GTPase activating protein 1	Cytoplasm	other
1.721	5e-05	ENSDARG00000036903	IRAK1BP1	interleukin 1 receptor associated kinase 1 binding protein 1	Other	other
-1.254	5e-05	ENSDARG00000021466	IREB2	iron responsive element binding protein 2	Cytoplasm	translation regulator
-1.098	5e-05	ENSDARG00000004702	IRF2BP2	interferon regulatory factor 2 binding protein 2	Nucleus	transcription regulator
1.131	5e-05	ENSDARG00000004297	IRF2BPL	interferon regulatory factor 2 binding protein like	Nucleus	other
1.341	5e-05	ENSDARG00000054087	IRS1	insulin receptor substrate 1	Cytoplasm	enzyme
1.671	5e-05	ENSDARG00000037099	IRS2	insulin receptor substrate 2	Cytoplasm	enzyme
-1.711	5e-05	ENSDARG00000004023	ISL1	ISL LIM homeobox 1	Nucleus	transcription regulator
1.101	0.00015	ENSDARG00000053859	ISM2	isthmin 2	Other	other
-1.029	5e-05	ENSDARG00000074316	ITGA1	integrin subunit alpha 1	Plasma Membrane	other
-1.558	5e-05	ENSDARG00000036086	ITGA11	integrin subunit alpha 11	Plasma Membrane	other
-1.189	5e-05	ENSDARG00000042282	ITGA6	integrin subunit alpha 6	Plasma Membrane	transmembrane receptor
-1.312	5e-05	ENSDARG00000045070	ITGB3	integrin subunit beta 3	Plasma Membrane	transmembrane receptor	abciximab, TP 9201, cilengitide, tirofiban
-1.389	5e-05	ENSDARG00000002494	ITGB6	integrin subunit beta 6	Plasma Membrane	other
-2.128	5e-05	ENSDARG00000040985	ITGBL1	integrin subunit beta like 1	Other	other
-1.078	0.00655	ENSDARG00000095082	ITLN1	intelectin 1	Plasma Membrane	other
1.035	5e-05	ENSDARG00000003523	ITLN1	intelectin 1	Plasma Membrane	other
-2.564	5e-05	ENSDARG00000007098	ITM2B	integral membrane protein 2B	Plasma Membrane	other
-2.127	5e-05	ENSDARG00000074149	ITPR1	inositol 1,4,5-trisphosphate receptor type 1	Cytoplasm	ion channel
-1.557	5e-05	ENSDARG00000031100	IVNS1ABP	influenza virus NS1A binding protein	Nucleus	other
-1.519	5e-05	ENSDARG00000087950	IWS1	IWS1, SUPT6H interacting protein	Nucleus	enzyme
-1.752	5e-05	ENSDARG00000019614	JADE3	jade family PHD finger 3	Nucleus	other
-1.32	5e-05	ENSDARG00000013168	JAG1	jagged 1	Extracellular Space	growth factor
1.431	5e-05	ENSDARG00000010252	JAK3	Janus kinase 3	Cytoplasm	kinase	tofacitinib, R-348, methotrexate/tofacitinib
-2.45	5e-05	ENSDARG00000053547	JAKMIP2	janus kinase and microtubule interacting protein 2	Extracellular Space	other
1.272	0.00075	ENSDARG00000058995	JMJD4	jumonji domain containing 4	Other	other
-1.437	5e-05	ENSDARG00000057626	JOSD2	Josephin domain containing 2	Other	enzyme
-2.192	5e-05	ENSDARG00000028625	JPH2	junctophilin 2	Cytoplasm	enzyme
-1.073	5e-05	ENSDARG00000018393	KANK2	KN motif and ankyrin repeat domains 2	Nucleus	transcription regulator
-1.102	5e-05	ENSDARG00000056318	KANSL2	KAT8 regulatory NSL complex subunit 2	Nucleus	other
-2.202	5e-05	ENSDARG00000041708	KAT14	lysine acetyltransferase 14	Nucleus	enzyme
1.043	5e-05	ENSDARG00000045951	KAT5	lysine acetyltransferase 5	Nucleus	transcription regulator
-1.714	5e-05	ENSDARG00000053509	KAZALD1	Kazal type serine peptidase inhibitor domain 1	Extracellular Space	other
-1.907	5e-05	ENSDARG00000001882	KBTBD12	kelch repeat and BTB domain containing 12	Other	other
1.006	0.00045	ENSDARG00000078001	KBTBD7	kelch repeat and BTB domain containing 7	Cytoplasm	other
-1.131	5e-05	ENSDARG00000070698	KBTBD8	kelch repeat and BTB domain containing 8	Other	other
-1.581	5e-05	ENSDARG00000067656	KCMF1	potassium channel modulatory factor 1	Other	enzyme
-1.143	5e-05	ENSDARG00000062942	KCNA1	potassium voltage-gated channel subfamily A member 1	Plasma Membrane	ion channel	dalfampridine
-1.532	5e-05	ENSDARG00000079491	KCNA3	potassium voltage-gated channel subfamily A member 3	Plasma Membrane	ion channel	dalfampridine
-1.221	5e-05	ENSDARG00000060095	KCNB1	potassium voltage-gated channel subfamily B member 1	Plasma Membrane	ion channel	dalfampridine
-1.862	5e-05	ENSDARG00000088842	KCNB2	potassium voltage-gated channel subfamily B member 2	Plasma Membrane	ion channel	dalfampridine
-1.232	5e-05	ENSDARG00000055855	KCNC3	potassium voltage-gated channel subfamily C member 3	Plasma Membrane	ion channel	dalfampridine
-1.648	5e-05	ENSDARG00000027285	KCNF1	potassium voltage-gated channel modifier subfamily F member 1	Plasma Membrane	ion channel
1.103	5e-05	ENSDARG00000029881	KCNH2	potassium voltage-gated channel subfamily H member 2	Plasma Membrane	ion channel	dextromethorphan/quinidine, amiodarone, procainamide, pimozide, dofetilide, quinidine, halofantrine, propafenone, sotalol, amitriptyline, ibutilide
-1.424	5e-05	ENSDARG00000002666	KCNJ1	potassium voltage-gated channel subfamily J member 1	Plasma Membrane	ion channel	glimepiride/rosiglitazone, glimepiride/pioglitazone, tolazamide, acetohexamide, glimepiride, agmatine
-1.711	5e-05	ENSDARG00000051880	KCNJ11	potassium voltage-gated channel subfamily J member 11	Plasma Membrane	ion channel	minoxidil, glimepiride/rosiglitazone, glimepiride/pioglitazone, tolbutamide, glipizide, glyburide, tolazamide, acetohexamide, chlorpropamide, glimepiride, thiamylal, repaglinide, phentolamine, nateglinide
1.688	5e-05	ENSDARG00000043443	KCNJ13	potassium voltage-gated channel subfamily J member 13	Plasma Membrane	ion channel
-1.459	5e-05	ENSDARG00000058988	KCNJ15	potassium voltage-gated channel subfamily J member 15	Plasma Membrane	ion channel
-2.831	5e-05	ENSDARG00000062618	KCNJ18	potassium voltage-gated channel subfamily J member 18	Plasma Membrane	ion channel
1.248	5e-05	ENSDARG00000077165	KCNJ3	potassium voltage-gated channel subfamily J member 3	Plasma Membrane	ion channel
1.264	5e-05	ENSDARG00000057049	KCNK18	potassium two pore domain channel subfamily K member 18	Plasma Membrane	ion channel
1.013	0.0002	ENSDARG00000043466	KCNK3	potassium two pore domain channel subfamily K member 3	Plasma Membrane	ion channel	doxapram, nicorandil, amiodarone, halothane
-1.157	5e-05	ENSDARG00000023587	KCNK5	potassium two pore domain channel subfamily K member 5	Plasma Membrane	ion channel
-1.958	5e-05	ENSDARG00000006568	KCNMB2	potassium calcium-activated channel subfamily M regulatory beta subunit 2	Plasma Membrane	ion channel	tedisamil
-1.328	5e-05	ENSDARG00000026084	KCNS1	potassium voltage-gated channel modifier subfamily S member 1	Plasma Membrane	ion channel
1.195	5e-05	ENSDARG00000076644	KCNV2	potassium voltage-gated channel modifier subfamily V member 2	Plasma Membrane	ion channel
-1.089	5e-05	ENSDARG00000017115	KCTD10	potassium channel tetramerization domain containing 10	Nucleus	ion channel
-1.289	5e-05	ENSDARG00000044769	KCTD13	potassium channel tetramerization domain containing 13	Nucleus	ion channel
1.199	5e-05	ENSDARG00000025875	KCTD2	potassium channel tetramerization domain containing 2	Other	ion channel
-1.572	5e-05	ENSDARG00000060854	KCTD3	potassium channel tetramerization domain containing 3	Other	ion channel
-1.426	5e-05	ENSDARG00000015722	KCTD5	potassium channel tetramerization domain containing 5	Cytoplasm	other
1.046	5e-05	ENSDARG00000043095	KCTD6	potassium channel tetramerization domain containing 6	Other	ion channel
-2.167	5e-05	ENSDARG00000031971	KDELC1	KDEL motif containing 1	Cytoplasm	other
-1.05	5e-05	ENSDARG00000059653	KDM2A	lysine demethylase 2A	Nucleus	enzyme
1.921	5e-05	ENSDARG00000018782	KDM4A	lysine demethylase 4A	Nucleus	transcription regulator
-1.903	5e-05	ENSDARG00000006124	KDM5C	lysine demethylase 5C	Nucleus	enzyme
-1.407	5e-05	ENSDARG00000012021	KDSR	3-ketodihydrosphingosine reductase	Plasma Membrane	enzyme
1.96	5e-05	ENSDARG00000056938	KERA	keratocan	Extracellular Space	other
-1.488	5e-05	ENSDARG00000097691	KIAA0101	KIAA0101	Nucleus	other
-1.008	5e-05	ENSDARG00000035660	KIAA0319L	KIAA0319 like	Cytoplasm	other
1.191	5e-05	ENSDARG00000079434	KIAA0922	KIAA0922	Other	other
1.546	5e-05	ENSDARG00000003127	KIAA1191	KIAA1191	Cytoplasm	other
-1.386	5e-05	ENSDARG00000075824	KIAA1429	KIAA1429	Nucleus	other
1.126	5e-05	ENSDARG00000063361	KIAA1549	KIAA1549	Other	other
-1.709	5e-05	ENSDARG00000010948	KIF11	kinesin family member 11	Nucleus	other	ARRY-520, litronesib, 4SC-205
-1.175	5e-05	ENSDARG00000012073	KIF15	kinesin family member 15	Nucleus	other
-1.183	0.00075	ENSDARG00000055238	KIF17	kinesin family member 17	Cytoplasm	transporter
-2.161	5e-05	ENSDARG00000062024	KIF1A	kinesin family member 1A	Cytoplasm	other
-1.2	5e-05	ENSDARG00000062053	KIF1BP	KIF1 binding protein	Cytoplasm	enzyme
-1.817	5e-05	ENSDARG00000014943	KIF23	kinesin family member 23	Cytoplasm	other
-1.484	5e-05	ENSDARG00000043571	KIF2A	kinesin family member 2A	Cytoplasm	other
-1.767	5e-05	ENSDARG00000079500	KIF3C	kinesin family member 3C	Cytoplasm	other
-1.306	5e-05	ENSDARG00000005462	KIF4A	kinesin family member 4A	Nucleus	other
-1.907	5e-05	ENSDARG00000074131	KIF5B	kinesin family member 5B	Cytoplasm	other
-1.321	5e-05	ENSDARG00000033099	KIF7	kinesin family member 7	Extracellular Space	other
-1.887	5e-05	ENSDARG00000009796	KLC1	kinesin light chain 1	Cytoplasm	other
1.036	5e-05	ENSDARG00000030844	KLF11	Kruppel like factor 11	Nucleus	transcription regulator
1.217	5e-05	ENSDARG00000032197	KLF12	Kruppel like factor 12	Nucleus	transcription regulator
1.116	5e-05	ENSDARG00000015506	KLF5	Kruppel like factor 5	Nucleus	transcription regulator
-1.44	5e-05	ENSDARG00000029072	KLF6	Kruppel like factor 6	Nucleus	transcription regulator
1.11	5e-05	ENSDARG00000007764	KLHDC10	kelch domain containing 10	Other	other
-1.422	0.0008	ENSDARG00000045275	KLHL14	kelch like family member 14	Cytoplasm	other
-1.337	0.0001	ENSDARG00000001930	KLHL15	kelch like family member 15	Other	other
-1.715	5e-05	ENSDARG00000088807	KLHL22	kelch like family member 22	Cytoplasm	other
-1.799	5e-05	ENSDARG00000053876	KLHL26	kelch like family member 26	Other	other
-2.95	5e-05	ENSDARG00000056647	KLHL3	kelch like family member 3	Cytoplasm	other
-1.713	5e-05	ENSDARG00000062122	KLHL5	kelch like family member 5	Extracellular Space	other
-1.511	5e-05	ENSDARG00000023190	KPNA4	karyopherin subunit alpha 4	Nucleus	transporter
-2.075	0.0001	ENSDARG00000075380	KRI1	KRI1 homolog	Nucleus	other
-1.102	5e-05	ENSDARG00000011246	KRR1	KRR1, small subunit processome component homolog	Nucleus	other
1.277	5e-05	ENSDARG00000044976	KRT15	keratin 15	Cytoplasm	other
-2.525	5e-05	ENSDARG00000058371	KRT8	keratin 8	Cytoplasm	other
-1.052	0.0006	ENSDARG00000017624	KRT8	keratin 8	Cytoplasm	other
1.692	5e-05	ENSDARG00000094526	KSR2	kinase suppressor of ras 2	Cytoplasm	kinase
-1.194	5e-05	ENSDARG00000032802	KTN1	kinectin 1	Plasma Membrane	transmembrane receptor
1.443	5e-05	ENSDARG00000051934	KXD1	KxDL motif containing 1	Other	other
-1.809	5e-05	ENSDARG00000056079	L3MBTL2	L3MBTL2 polycomb repressive complex 1 subunit	Nucleus	transcription regulator
-1.419	5e-05	ENSDARG00000070467	LACTBL1	lactamase beta like 1	Other	other
-1.255	5e-05	ENSDARG00000058543	LAMA5	laminin subunit alpha 5	Extracellular Space	other
-2.114	5e-05	ENSDARG00000002084	LAMB2	laminin subunit beta 2	Extracellular Space	enzyme
-1.539	5e-05	ENSDARG00000036279	LAMC1	laminin subunit gamma 1	Extracellular Space	other
-1.2	5e-05	ENSDARG00000092610	LAMP1	lysosomal associated membrane protein 1	Plasma Membrane	other
-1.14	5e-05	ENSDARG00000090194	LAMTOR5	late endosomal/lysosomal adaptor, MAPK and MTOR activator 5	Cytoplasm	other
-1.389	5e-05	ENSDARG00000045465	LANCL2	LanC like 2	Plasma Membrane	other
-1.291	5e-05	ENSDARG00000061981	LAP3	leucine aminopeptidase 3	Cytoplasm	peptidase
-1.821	5e-05	ENSDARG00000019280	LARS	leucyl-tRNA synthetase	Cytoplasm	enzyme
-2.367	5e-05	ENSDARG00000075337	LARS2	leucyl-tRNA synthetase 2, mitochondrial	Cytoplasm	enzyme
1.089	0.00555	ENSDARG00000035169	LAYN	layilin	Plasma Membrane	other
-2.072	0.00025	ENSDARG00000087377	LBH	limb bud and heart development	Nucleus	transcription regulator
1.15	5e-05	ENSDARG00000070098	LCORL	ligand dependent nuclear receptor corepressor like	Nucleus	transcription regulator
1.764	5e-05	ENSDARG00000036215	LCP2	lymphocyte cytosolic protein 2	Cytoplasm	other
-1.155	5e-05	ENSDARG00000092404	LCT	lactase	Plasma Membrane	enzyme
-2.396	5e-05	ENSDARG00000016337	LCTL	lactase like	Cytoplasm	enzyme
-1.072	0.00015	ENSDARG00000079796	LDAH	lipid droplet associated hydrolase	Cytoplasm	enzyme
1.046	5e-05	ENSDARG00000019579	LDB2	LIM domain binding 2	Nucleus	transcription regulator
-1.644	5e-05	ENSDARG00000071076	LDHB	lactate dehydrogenase B	Cytoplasm	enzyme
-2.829	5e-05	ENSDARG00000019644	LDHB	lactate dehydrogenase B	Cytoplasm	enzyme
-1.048	5e-05	ENSDARG00000038845	LDHD	lactate dehydrogenase D	Cytoplasm	enzyme
1.206	5e-05	ENSDARG00000078600	LDLRAD3	low density lipoprotein receptor class A domain containing 3	Plasma Membrane	other
-2.433	0.0002	ENSDARG00000039750	LDLRAP1	low density lipoprotein receptor adaptor protein 1	Cytoplasm	transporter
2.19	5e-05	ENSDARG00000090889	LECT2	leukocyte cell derived chemotaxin 2	Extracellular Space	other
2.746	5e-05	ENSDARG00000033227	LECT2	leukocyte cell derived chemotaxin 2	Extracellular Space	other
-1.309	5e-05	ENSDARG00000015824	LEMD3	LEM domain containing 3	Nucleus	other
-1.519	5e-05	ENSDARG00000037633	LENG1	leukocyte receptor cluster member 1	Other	other
1.048	5e-05	ENSDARG00000062374	LENG9	leukocyte receptor cluster member 9	Other	other
-3.451	5e-05	ENSDARG00000055357	LEO1	LEO1 homolog, Paf1/RNA polymerase II complex component	Nucleus	other
-1.929	5e-05	ENSDARG00000056978	LETM1	leucine zipper and EF-hand containing transmembrane protein 1	Cytoplasm	other
-1.603	5e-05	ENSDARG00000054942	LGALS1	galectin 1	Extracellular Space	other	OTX008
1.447	5e-05	ENSDARG00000041358	LGI3	leucine rich repeat LGI family member 3	Extracellular Space	other
1.218	5e-05	ENSDARG00000060542	LGR4	leucine rich repeat containing G protein-coupled receptor 4	Plasma Membrane	transmembrane receptor
-1.879	5e-05	ENSDARG00000004363	LHFP	lipoma HMGIC fusion partner	Other	other
-1.873	5e-05	ENSDARG00000060196	LHPP	phospholysine phosphohistidine inorganic pyrophosphate phosphatase	Cytoplasm	phosphatase
-1.661	5e-05	ENSDARG00000060041	LIG1	DNA ligase 1	Nucleus	enzyme
-1.317	5e-05	ENSDARG00000052553	LIG3	DNA ligase 3	Nucleus	enzyme
1.071	5e-05	ENSDARG00000013414	LIN7A	lin-7 homolog A, crumbs cell polarity complex component	Plasma Membrane	other
-1.055	5e-05	ENSDARG00000009693	LLGL1	LLGL1, scribble cell polarity complex component	Cytoplasm	other
-1.179	5e-05	ENSDARG00000023920	LLGL2	LLGL2, scribble cell polarity complex component	Cytoplasm	other
-2.056	5e-05	ENSDARG00000044299	LMNB1	lamin B1	Nucleus	other
-1.804	5e-05	ENSDARG00000034504	LMO1	LIM domain only 1	Nucleus	transcription regulator
-1.289	5e-05	ENSDARG00000095019	LMO2	LIM domain only 2	Nucleus	transcription regulator
-1.69	5e-05	ENSDARG00000062662	LMOD3	leiomodin 3	Other	other
-1.285	5e-05	ENSDARG00000068365	LMX1B	LIM homeobox transcription factor 1 beta	Nucleus	transcription regulator
1.213	5e-05	ENSDARG00000029177	LNX2	ligand of numb-protein X 2	Other	other
1.037	5e-05	ENSDARG00000055996	LOC101055915	40S ribosomal protein S8 pseudogene	Other	other
-1.46	5e-05	ENSDARG00000062606	LOC101055939	kinesin-like protein KIF19	Other	other
-1.57	5e-05	ENSDARG00000062854	LOC102546902	protein sidekick-1-like	Other	other
-3.157	5e-05	ENSDARG00000068021	LOC102551435	endothelin-converting enzyme 2-like	Other	other
-1.041	5e-05	ENSDARG00000057234	LOC361990	similar to DKFZP547E1010 protein	Nucleus	other
-2.035	5e-05	ENSDARG00000078567	LONRF1	LON peptidase N-terminal domain and ring finger 1	Cytoplasm	other
-1.11	5e-05	ENSDARG00000003259	LOX	lysyl oxidase	Extracellular Space	enzyme
-1.925	5e-05	ENSDARG00000044074	LOXL2	lysyl oxidase like 2	Extracellular Space	enzyme
-1.873	5e-05	ENSDARG00000076306	LOXL3	lysyl oxidase like 3	Extracellular Space	enzyme
-1.616	5e-05	ENSDARG00000025089	LOXL4	lysyl oxidase like 4	Extracellular Space	enzyme
-1.561	5e-05	ENSDARG00000035028	LPCAT4	lysophosphatidylcholine acyltransferase 4	Cytoplasm	enzyme
1.032	5e-05	ENSDARG00000023578	LPP	LIM domain containing preferred translocation partner in lipoma	Nucleus	other
1.153	5e-05	ENSDARG00000037278	LRAT	lecithin retinol acyltransferase (phosphatidylcholine--retinol O-acyltransferase)	Cytoplasm	enzyme
1.083	0.00585	ENSDARG00000096594	LRAT	lecithin retinol acyltransferase (phosphatidylcholine--retinol O-acyltransferase)	Cytoplasm	enzyme
-1.345	5e-05	ENSDARG00000031108	LRBA	LPS responsive beige-like anchor protein	Cytoplasm	other
-1.375	0.00355	ENSDARG00000055132	LRFN4	leucine rich repeat and fibronectin type III domain containing 4	Plasma Membrane	other
1.287	5e-05	ENSDARG00000069698	LRGUK	leucine rich repeats and guanylate kinase domain containing	Cytoplasm	other
1.472	5e-05	ENSDARG00000078561	LRIG2	leucine rich repeats and immunoglobulin like domains 2	Cytoplasm	other
-1.269	5e-05	ENSDARG00000019179	LRIT1	leucine rich repeat, Ig-like and transmembrane domains 1	Cytoplasm	other
-2.547	5e-05	ENSDARG00000055463	LRIT3	leucine rich repeat, Ig-like and transmembrane domains 3	Other	other
-1.766	5e-05	ENSDARG00000045574	LRMP	lymphoid restricted membrane protein	Cytoplasm	other
-1.479	5e-05	ENSDARG00000029146	LRP1	LDL receptor related protein 1	Plasma Membrane	transmembrane receptor	paclitaxel-angiopep-2 conjugate
-1.072	5e-05	ENSDARG00000061517	LRP1B	LDL receptor related protein 1B	Plasma Membrane	transmembrane receptor
1.716	5e-05	ENSDARG00000070792	LRRC15	leucine rich repeat containing 15	Plasma Membrane	other
1.148	5e-05	ENSDARG00000057477	LRRC28	leucine rich repeat containing 28	Other	other
1.216	5e-05	ENSDARG00000078415	LRRC3	leucine rich repeat containing 3	Other	other
1.08	5e-05	ENSDARG00000096306	LRRC41	leucine rich repeat containing 41	Other	other
-1.797	5e-05	ENSDARG00000014005	LRRC45	leucine rich repeat containing 45	Cytoplasm	other
-1.304	5e-05	ENSDARG00000053138	LRRC47	leucine rich repeat containing 47	Other	other
1.601	0.0004	ENSDARG00000040668	Lrrc51	leucine rich repeat containing 51	Other	other
1.049	5e-05	ENSDARG00000077357	LRRC61	leucine rich repeat containing 61	Other	other
1.614	0.00915	ENSDARG00000088316	LRRC69	leucine rich repeat containing 69	Other	other
-1.325	5e-05	ENSDARG00000032188	LRRC8A	leucine rich repeat containing 8 family member A	Plasma Membrane	ion channel
-1.576	5e-05	ENSDARG00000010400	Lrrfip2	leucine rich repeat (in FLII) interacting protein 2	Other	other
-1.076	0.0048	ENSDARG00000093781	LRRIQ1	leucine rich repeats and IQ motif containing 1	Other	other
-1.557	5e-05	ENSDARG00000028848	LSM12	LSM12 homolog	Other	other
1.199	5e-05	ENSDARG00000071573	LSM5	LSM5 homolog, U6 small nuclear RNA and mRNA degradation associated	Cytoplasm	other
-5.158	5e-05	ENSDARG00000061274	LSS	lanosterol synthase (2,3-oxidosqualene-lanosterol cyclase)	Cytoplasm	enzyme	oxiconazole
1.478	5e-05	ENSDARG00000032631	LTB4R	leukotriene B4 receptor	Plasma Membrane	G-protein coupled receptor	etalocib
-2.462	5e-05	ENSDARG00000008490	LTV1	LTV1 ribosome biogenesis factor	Other	other
-1.187	5e-05	ENSDARG00000055903	LUC7L	LUC7 like	Nucleus	other
2.7	0.00105	ENSDARG00000090649	LY86	lymphocyte antigen 86	Plasma Membrane	other
-1.339	5e-05	ENSDARG00000004307	LYPD6	LY6/PLAUR domain containing 6	Extracellular Space	other
1.457	5e-05	ENSDARG00000077643	LYPD6B	LY6/PLAUR domain containing 6B	Other	other
-1.476	5e-05	ENSDARG00000091771	LYSMD2	LysM domain containing 2	Other	other
-2.006	5e-05	ENSDARG00000024693	LYSMD3	LysM domain containing 3	Other	other
-1.275	5e-05	ENSDARG00000068702	LYSMD4	LysM domain containing 4	Other	other
-1.013	0.00015	ENSDARG00000075833	LYVE1	lymphatic vessel endothelial hyaluronan receptor 1	Plasma Membrane	transmembrane receptor
-1.191	0.00025	ENSDARG00000006292	MAATS1	MYCBP associated and testis expressed 1	Cytoplasm	other
-1.72	5e-05	ENSDARG00000015266	MAB21L2	mab-21 like 2	Nucleus	other
-1.621	5e-05	ENSDARG00000033852	MAD1L1	MAD1 mitotic arrest deficient like 1	Nucleus	other
1.206	5e-05	ENSDARG00000013122	MAF1	MAF1 homolog, negative regulator of RNA polymerase III	Nucleus	other
-1.222	5e-05	ENSDARG00000003169	MAGI1	membrane associated guanylate kinase, WW and PDZ domain containing 1	Plasma Membrane	kinase
1.287	0.0006	ENSDARG00000070401	MAL	mal, T-cell differentiation protein	Plasma Membrane	transporter
-1.318	5e-05	ENSDARG00000041728	MAN1A2	mannosidase alpha class 1A member 2	Cytoplasm	enzyme
-1.254	5e-05	ENSDARG00000079463	MAN2B2	mannosidase alpha class 2B member 2	Cytoplasm	enzyme
1.02	5e-05	ENSDARG00000033609	MAP1LC3A	microtubule associated protein 1 light chain 3 alpha	Cytoplasm	other
1.187	5e-05	ENSDARG00000063583	MAP2K4	mitogen-activated protein kinase kinase 4	Cytoplasm	kinase
-1.334	5e-05	ENSDARG00000005416	MAP3K5	mitogen-activated protein kinase kinase kinase 5	Cytoplasm	kinase	selonsertib
1.091	0.00765	ENSDARG00000069143	Map3k7cl	Map3k7 C-terminal like	Other	other
-1.056	0.0002	ENSDARG00000061710	MAP3K8	mitogen-activated protein kinase kinase kinase 8	Cytoplasm	kinase
-1.904	5e-05	ENSDARG00000013491	MAP3K9	mitogen-activated protein kinase kinase kinase 9	Cytoplasm	kinase
1.378	5e-05	ENSDARG00000033444	MAP4K2	mitogen-activated protein kinase kinase kinase kinase 2	Cytoplasm	kinase
-1.433	5e-05	ENSDARG00000074073	MAP6	microtubule associated protein 6	Cytoplasm	other
-1.453	5e-05	ENSDARG00000042021	MAPK12	mitogen-activated protein kinase 12	Cytoplasm	kinase	talmapimod
1.164	5e-05	ENSDARG00000063157	MAPK8IP2	mitogen-activated protein kinase 8 interacting protein 2	Cytoplasm	other
-2.714	0.0001	ENSDARG00000062531	MAPK8IP3	mitogen-activated protein kinase 8 interacting protein 3	Cytoplasm	other
-1.232	5e-05	ENSDARG00000091777	MAPKAP1	mitogen-activated protein kinase associated protein 1	Cytoplasm	other
-1.799	5e-05	ENSDARG00000070487	2001-03-01	mitochondrial amidoxime reducing component 1	Cytoplasm	enzyme
-1.168	0.00455	ENSDARG00000075212	2011-03-01	membrane associated ring-CH-type finger 11	Other	other
-1.188	5e-05	ENSDARG00000055740	2009-03-01	membrane associated ring-CH-type finger 9	Cytoplasm	other
-1.331	5e-05	ENSDARG00000004049	Marcks	myristoylated alanine rich protein kinase C substrate	Cytoplasm	other
-2.363	5e-05	ENSDARG00000034396	MARS	methionyl-tRNA synthetase	Cytoplasm	enzyme
-1.047	5e-05	ENSDARG00000025076	MARVELD2	MARVEL domain containing 2	Plasma Membrane	other
-1.136	5e-05	ENSDARG00000061651	MARVELD2	MARVEL domain containing 2	Plasma Membrane	other
-2.259	5e-05	ENSDARG00000007988	MASP2	mannan binding lectin serine peptidase 2	Extracellular Space	peptidase
1.076	5e-05	ENSDARG00000088789	MAST1	microtubule associated serine/threonine kinase 1	Cytoplasm	kinase
-1.834	5e-05	ENSDARG00000039605	MAT1A	methionine adenosyltransferase 1A	Cytoplasm	enzyme
-2.613	5e-05	ENSDARG00000037121	MAT2A	methionine adenosyltransferase 2A	Cytoplasm	enzyme
-1.867	5e-05	ENSDARG00000012932	MAT2B	methionine adenosyltransferase 2B	Cytoplasm	enzyme
-1.161	5e-05	ENSDARG00000030215	MATN1	matrilin 1, cartilage matrix protein	Extracellular Space	other
1.668	5e-05	ENSDARG00000077316	MB21D2	Mab-21 domain containing 2	Other	other
-1.742	5e-05	ENSDARG00000019364	MBIP	MAP3K12 binding inhibitory protein 1	Nucleus	other
1.074	0.001	ENSDARG00000054202	MBL2	mannose binding lectin 2	Extracellular Space	peptidase
-1.078	0.0006	ENSDARG00000077314	MBLAC1	metallo-beta-lactamase domain containing 1	Other	other
1.009	5e-05	ENSDARG00000052978	MBNL1	muscleblind like splicing regulator 1	Nucleus	other
1.021	0.00185	ENSDARG00000052110	MBOAT4	membrane bound O-acyltransferase domain containing 4	Cytoplasm	enzyme
1.161	0.00245	ENSDARG00000021369	MC3R	melanocortin 3 receptor	Plasma Membrane	G-protein coupled receptor
-1.173	5e-05	ENSDARG00000075859	MCF2L	MCF.2 cell line derived transforming sequence like	Cytoplasm	other
1.278	5e-05	ENSDARG00000022525	MCHR1	melanin concentrating hormone receptor 1	Plasma Membrane	G-protein coupled receptor	SB 568849
-1.96	5e-05	ENSDARG00000008363	MCL1	BCL2 family apoptosis regulator	Cytoplasm	transporter
-2.203	5e-05	ENSDARG00000057683	MCM6	minichromosome maintenance complex component 6	Nucleus	enzyme
1.139	5e-05	ENSDARG00000058848	MCOLN1	mucolipin 1	Cytoplasm	ion channel
-1.52	0.00055	ENSDARG00000060871	MCTP1	multiple C2 and transmembrane domain containing 1	Other	other
1.011	5e-05	ENSDARG00000089564	MDFI	MyoD family inhibitor	Cytoplasm	other
-1.152	5e-05	ENSDARG00000024017	MDGA2	MAM domain containing glycosylphosphatidylinositol anchor 2	Other	other
1.564	5e-05	ENSDARG00000020708	MDK	midkine (neurite growth-promoting factor 2)	Extracellular Space	growth factor
1.064	5e-05	ENSDARG00000057513	MDM4	MDM4, p53 regulator	Nucleus	enzyme	ALRN-6924
-1.534	5e-05	ENSDARG00000008976	MDN1	midasin AAA ATPase 1	Nucleus	other
-3.008	5e-05	ENSDARG00000088040	MDP1	magnesium dependent phosphatase 1	Cytoplasm	phosphatase
-1.122	0.0002	ENSDARG00000039820	MEA1	male-enhanced antigen 1	Cytoplasm	other
-1.006	5e-05	ENSDARG00000060808	MECOM	MDS1 and EVI1 complex locus	Nucleus	transcription regulator
-2.177	5e-05	ENSDARG00000014218	MECP2	methyl-CpG binding protein 2	Nucleus	transcription regulator
1.51	5e-05	ENSDARG00000009953	MED14	mediator complex subunit 14	Nucleus	transcription regulator
-1.577	5e-05	ENSDARG00000046006	MED20	mediator complex subunit 20	Nucleus	transcription regulator
1.148	5e-05	ENSDARG00000026839	MED21	mediator complex subunit 21	Nucleus	transcription regulator
-1.556	5e-05	ENSDARG00000041503	MED4	mediator complex subunit 4	Nucleus	transcription regulator
-1.081	5e-05	ENSDARG00000016318	MED7	mediator complex subunit 7	Nucleus	transcription regulator
-1.692	5e-05	ENSDARG00000096631	MED9	mediator complex subunit 9	Nucleus	other
-1.845	5e-05	ENSDARG00000031756	MEF2A	myocyte enhancer factor 2A	Nucleus	transcription regulator
-1.669	5e-05	ENSDARG00000074808	MEGF6	multiple EGF like domains 6	Cytoplasm	other
1.776	0.0023	ENSDARG00000062442	MEIOB	meiosis specific with OB domains	Cytoplasm	enzyme
-1.555	5e-05	ENSDARG00000075159	MELTF	melanotransferrin	Plasma Membrane	other
-1.04	5e-05	ENSDARG00000040683	MEP1B	meprin A subunit beta	Plasma Membrane	peptidase
1.704	5e-05	ENSDARG00000074695	MERTK	MER proto-oncogene, tyrosine kinase	Plasma Membrane	kinase	cabozantinib, cabozantinib/erlotinib, MGCD516
-1.15	5e-05	ENSDARG00000063030	MESDC2	mesoderm development candidate 2	Extracellular Space	other
-2.31	5e-05	ENSDARG00000069261	METAP2	methionyl aminopeptidase 2	Cytoplasm	peptidase	nitroxoline, beloranib, XMT-1107, O-(chloroacetylcarbamoyl)fumagillol, PPI-2458
-1.793	5e-05	ENSDARG00000076518	METTL1	methyltransferase like 1	Nucleus	enzyme
1.112	0.00085	ENSDARG00000054856	METTL12	methyltransferase like 12	Cytoplasm	other
-1.007	0.0006	ENSDARG00000010905	METTL13	methyltransferase like 13	Other	enzyme
-1.79	5e-05	ENSDARG00000016343	Mettl21e	methyltransferase like 21E	Other	other
-1.847	5e-05	ENSDARG00000077863	METTL22	methyltransferase like 22	Other	enzyme
-1.058	5e-05	ENSDARG00000012827	METTL3	methyltransferase like 3	Nucleus	enzyme
1.392	5e-05	ENSDARG00000088999	METTL4	methyltransferase like 4	Other	other
-1.585	5e-05	ENSDARG00000028478	METTL7A	methyltransferase like 7A	Cytoplasm	other
-1.754	5e-05	ENSDARG00000076638	MEX3A	mex-3 RNA binding family member A	Other	other
-1.287	5e-05	ENSDARG00000058369	MEX3B	mex-3 RNA binding family member B	Other	kinase
-1.986	5e-05	ENSDARG00000018241	MFAP1	microfibrillar associated protein 1	Extracellular Space	other
1.052	5e-05	ENSDARG00000039203	Mff	mitochondrial fission factor	Cytoplasm	other
1.241	5e-05	ENSDARG00000042925	MFNG	MFNG O-fucosylpeptide 3-beta-N-acetylglucosaminyltransferase	Cytoplasm	enzyme
-1.02	5e-05	ENSDARG00000010023	MFSD14B	major facilitator superfamily domain containing 14B	Other	other
1.56	5e-05	ENSDARG00000023768	MFSD4A	major facilitator superfamily domain containing 4A	Other	other
-1.977	5e-05	ENSDARG00000012407	MGAT1	mannosyl (alpha-1,3-)-glycoprotein beta-1,2-N-acetylglucosaminyltransferase	Cytoplasm	enzyme
-1.303	5e-05	ENSDARG00000036619	MGAT3	mannosyl (beta-1,4-)-glycoprotein beta-1,4-N-acetylglucosaminyltransferase	Cytoplasm	enzyme
-1.076	5e-05	ENSDARG00000004115	MGAT4B	mannosyl (alpha-1,3-)-glycoprotein beta-1,4-N-acetylglucosaminyltransferase, isozyme B	Cytoplasm	enzyme
1.017	5e-05	ENSDARG00000041791	MGAT4C	MGAT4 family member C	Cytoplasm	enzyme
1.114	5e-05	ENSDARG00000004796	MGRN1	mahogunin ring finger 1	Cytoplasm	enzyme
1.254	5e-05	ENSDARG00000071345	MGST2	microsomal glutathione S-transferase 2	Cytoplasm	enzyme
-3.781	0.00055	ENSDARG00000097017	MICAL3	microtubule associated monooxygenase, calponin and LIM domain containing 3	Cytoplasm	enzyme
-1.077	5e-05	ENSDARG00000021979	MICAL3	microtubule associated monooxygenase, calponin and LIM domain containing 3	Cytoplasm	enzyme
-1.071	5e-05	ENSDARG00000063358	MICU1	mitochondrial calcium uptake 1	Cytoplasm	other
1.139	5e-05	ENSDARG00000074255	MICU3	mitochondrial calcium uptake family member 3	Other	other
-1.672	5e-05	ENSDARG00000089936	MIEN1	migration and invasion enhancer 1	Cytoplasm	other
1.1	5e-05	ENSDARG00000021288	MIER3	MIER family member 3	Nucleus	other
1.102	5e-05	ENSDARG00000002764	MIOX	myo-inositol oxygenase	Cytoplasm	enzyme
-1.597	5e-05	ENSDARG00000013963	MIP	major intrinsic protein of lens fiber	Plasma Membrane	transporter
2.097	5e-05	ENSDARG00000037285	MIP	major intrinsic protein of lens fiber	Plasma Membrane	transporter
-2.944	5e-05	ENSDARG00000055344	MIPEP	mitochondrial intermediate peptidase	Cytoplasm	peptidase
1.472	5e-05	ENSDARG00000076229	MKL1	megakaryoblastic leukemia (translocation) 1	Nucleus	transcription regulator
1.017	0.0001	ENSDARG00000075867	MKL1	megakaryoblastic leukemia (translocation) 1	Nucleus	transcription regulator
-1.582	5e-05	ENSDARG00000063026	MLC1	megalencephalic leukoencephalopathy with subcortical cysts 1	Plasma Membrane	transporter
-1.336	5e-05	ENSDARG00000043185	MLLT1	MLLT1, super elongation complex subunit	Nucleus	transcription regulator
1.244	5e-05	ENSDARG00000059474	MLXIP	MLX interacting protein	Nucleus	other
1.109	5e-05	ENSDARG00000068344	MMAB	methylmalonic aciduria (cobalamin deficiency) cblB type	Cytoplasm	enzyme
-1.512	5e-05	ENSDARG00000016718	MMP11	matrix metallopeptidase 11	Extracellular Space	peptidase	marimastat
-2.83	5e-05	ENSDARG00000078915	MMP17	matrix metallopeptidase 17	Extracellular Space	peptidase	marimastat
-1.095	5e-05	ENSDARG00000018896	MMP24	matrix metallopeptidase 24	Plasma Membrane	peptidase	marimastat
-1.627	5e-05	ENSDARG00000010556	MMP25	matrix metallopeptidase 25	Plasma Membrane	peptidase	marimastat
-1.174	0.00265	ENSDARG00000076135	MMRN2	multimerin 2	Extracellular Space	other
-1.162	5e-05	ENSDARG00000079248	MN1	MN1 proto-oncogene, transcriptional regulator	Nucleus	other
-1.203	5e-05	ENSDARG00000002077	MNAT1	MNAT1, CDK activating kinase assembly factor	Nucleus	other
1.037	5e-05	ENSDARG00000009169	MOB1B	MOB kinase activator 1B	Cytoplasm	other
1.226	5e-05	ENSDARG00000019113	MOB3A	MOB kinase activator 3A	Other	other
-1.222	5e-05	ENSDARG00000078585	MON1A	MON1 homolog A, secretory trafficking associated	Other	other
-1.206	5e-05	ENSDARG00000041155	Morf4l1b	mortality factor 4 like 1B	Other	other
1.173	5e-05	ENSDARG00000021697	MORN3	MORN repeat containing 3	Nucleus	other
-1.951	5e-05	ENSDARG00000039062	MORN4	MORN repeat containing 4	Other	other
1.205	0.00315	ENSDARG00000033610	MORN5	MORN repeat containing 5	Other	other
-3.459	5e-05	ENSDARG00000028614	MOSPD1	motile sperm domain containing 1	Other	other
-2.268	5e-05	ENSDARG00000094677	MPDZ	multiple PDZ domain crumbs cell polarity complex component	Plasma Membrane	other
1.831	5e-05	ENSDARG00000055290	MPEG1	macrophage expressed 1	Cytoplasm	other
-1.987	5e-05	ENSDARG00000012495	MPHOSPH10	M-phase phosphoprotein 10	Nucleus	other
-1.827	5e-05	ENSDARG00000010957	MPP2	membrane palmitoylated protein 2	Plasma Membrane	kinase
-1.35	5e-05	ENSDARG00000062667	MPP3	membrane palmitoylated protein 3	Plasma Membrane	kinase
-1.679	5e-05	ENSDARG00000076872	MPP4	membrane palmitoylated protein 4	Cytoplasm	kinase
-2.622	5e-05	ENSDARG00000093235	MPST	mercaptopyruvate sulfurtransferase	Cytoplasm	enzyme
-3.529	5e-05	ENSDARG00000056367	MPV17L2	MPV17 mitochondrial inner membrane protein like 2	Cytoplasm	other
2.268	5e-05	ENSDARG00000038609	MPZ	myelin protein zero	Plasma Membrane	other
-1.113	5e-05	ENSDARG00000078135	MRC2	mannose receptor C type 2	Plasma Membrane	transmembrane receptor
-1.272	5e-05	ENSDARG00000028894	MRGBP	MRG/MORF4L binding protein	Nucleus	other
1.046	5e-05	ENSDARG00000075754	MRI1	methylthioribose-1-phosphate isomerase 1	Cytoplasm	translation regulator
-2.162	5e-05	ENSDARG00000016543	MRM3	mitochondrial rRNA methyltransferase 3	Cytoplasm	enzyme
-3.296	5e-05	ENSDARG00000013075	MRPL11	mitochondrial ribosomal protein L11	Cytoplasm	other
-3.069	5e-05	ENSDARG00000038768	MRPL12	mitochondrial ribosomal protein L12	Cytoplasm	other
-4.804	5e-05	ENSDARG00000068886	MRPL14	mitochondrial ribosomal protein L14	Cytoplasm	other
-1.192	5e-05	ENSDARG00000075677	MRPL17	mitochondrial ribosomal protein L17	Cytoplasm	other
-2.122	5e-05	ENSDARG00000011885	MRPL19	mitochondrial ribosomal protein L19	Cytoplasm	other
-1.852	5e-05	ENSDARG00000060798	MRPL22	mitochondrial ribosomal protein L22	Cytoplasm	other
1.224	5e-05	ENSDARG00000045696	MRPL23	mitochondrial ribosomal protein L23	Cytoplasm	other
-1.463	5e-05	ENSDARG00000039667	MRPL38	mitochondrial ribosomal protein L38	Cytoplasm	other
-3.757	5e-05	ENSDARG00000043554	MRPL40	mitochondrial ribosomal protein L40	Cytoplasm	other
-2.916	5e-05	ENSDARG00000002264	MRPL41	mitochondrial ribosomal protein L41	Cytoplasm	other
-1.226	5e-05	ENSDARG00000094277	MRPL44	mitochondrial ribosomal protein L44	Cytoplasm	enzyme
-3.588	5e-05	ENSDARG00000016307	MRPL46	mitochondrial ribosomal protein L46	Cytoplasm	other
-1.394	5e-05	ENSDARG00000041340	MRPL51	mitochondrial ribosomal protein L51	Cytoplasm	other
1.342	5e-05	ENSDARG00000024465	MRPS18A	mitochondrial ribosomal protein S18A	Cytoplasm	other
-4.627	5e-05	ENSDARG00000041538	MRPS28	mitochondrial ribosomal protein S28	Cytoplasm	other
-1.785	5e-05	ENSDARG00000020015	MRPS33	mitochondrial ribosomal protein S33	Cytoplasm	other
-1.378	5e-05	ENSDARG00000062209	MRPS5	mitochondrial ribosomal protein S5	Cytoplasm	other
-2.846	5e-05	ENSDARG00000039543	MRPS6	mitochondrial ribosomal protein S6	Cytoplasm	other
-1.907	5e-05	ENSDARG00000061505	MRPS9	mitochondrial ribosomal protein S9	Cytoplasm	other
-1.128	5e-05	ENSDARG00000074602	MRVI1	murine retrovirus integration site 1 homolog	Cytoplasm	other
-2.2	5e-05	ENSDARG00000018040	MSANTD4	Myb/SANT DNA binding domain containing 4 with coiled-coils	Nucleus	other
1.54	0.001	ENSDARG00000045353	MSC	musculin	Cytoplasm	transcription regulator
-1.874	5e-05	ENSDARG00000018022	MSH2	mutS homolog 2	Nucleus	enzyme
2.258	0.0032	ENSDARG00000077479	MSH5	mutS homolog 5	Nucleus	enzyme
-1.61	5e-05	ENSDARG00000055876	MSMO1	methylsterol monooxygenase 1	Cytoplasm	enzyme
-1.218	5e-05	ENSDARG00000029587	MSRA	methionine sulfoxide reductase A	Cytoplasm	enzyme
1.226	5e-05	ENSDARG00000018459	MSRB2	methionine sulfoxide reductase B2	Nucleus	transcription regulator
-1.049	0.0004	ENSDARG00000007641	MSX1	msh homeobox 1	Nucleus	transcription regulator
3.164	5e-05	ENSDARG00000063924	MT-CYB	cytochrome b	Cytoplasm	enzyme	atovaquone, atovaquone/proguanil
1.544	5e-05	ENSDARG00000063914	MT-ND3	NADH dehydrogenase, subunit 3 (complex I)	Cytoplasm	enzyme
2.495	5e-05	ENSDARG00000063917	MT-ND4	NADH dehydrogenase, subunit 4 (complex I)	Cytoplasm	enzyme
-1.591	5e-05	ENSDARG00000013031	MTA2	metastasis associated 1 family member 2	Nucleus	transcription regulator
-1.175	5e-05	ENSDARG00000054903	MTA3	metastasis associated 1 family member 3	Nucleus	enzyme
-1.596	5e-05	ENSDARG00000019732	MTCH2	mitochondrial carrier 2	Cytoplasm	other
-3.751	5e-05	ENSDARG00000091408	MTCL1	microtubule crosslinking factor 1	Cytoplasm	other
-1.589	5e-05	ENSDARG00000004939	MTDH	metadherin	Cytoplasm	transcription regulator
1.006	0.00735	ENSDARG00000003207	MTERF3	mitochondrial transcription termination factor 3	Cytoplasm	other
-1.62	5e-05	ENSDARG00000053087	MTHFR	methylenetetrahydrofolate reductase (NAD(P)H)	Cytoplasm	enzyme
-1.295	0.00105	ENSDARG00000063213	MTIF2	mitochondrial translational initiation factor 2	Cytoplasm	translation regulator
-1.019	5e-05	ENSDARG00000037560	MTM1	myotubularin 1	Cytoplasm	phosphatase
1.227	5e-05	ENSDARG00000022378	MTMR1	myotubularin related protein 1	Cytoplasm	phosphatase
-1.387	5e-05	ENSDARG00000004616	MTMR2	myotubularin related protein 2	Cytoplasm	phosphatase
1.223	5e-05	ENSDARG00000037101	MTMR7	myotubularin related protein 7	Cytoplasm	phosphatase
-1.563	5e-05	ENSDARG00000033579	MTRF1	mitochondrial translational release factor 1	Cytoplasm	translation regulator
1.07	5e-05	ENSDARG00000060005	MTRF1L	mitochondrial translational release factor 1 like	Cytoplasm	translation regulator
1.876	5e-05	ENSDARG00000090195	MTX3	metaxin 3	Other	other
-1.933	5e-05	ENSDARG00000038658	MURC	muscle related coiled-coil protein	Cytoplasm	other
-2.184	5e-05	ENSDARG00000056743	MURC	muscle related coiled-coil protein	Cytoplasm	other
-1.869	5e-05	ENSDARG00000069326	MUS81	MUS81 structure-specific endonuclease subunit	Nucleus	enzyme
-1.968	5e-05	ENSDARG00000060554	MUT	methylmalonyl-CoA mutase	Cytoplasm	enzyme	hydroxocobalamin, cyanocobalamin
-1.15	5e-05	ENSDARG00000091619	MVB12B	multivesicular body subunit 12B	Cytoplasm	other
-2.529	5e-05	ENSDARG00000004130	MVK	mevalonate kinase	Cytoplasm	kinase
-2.116	5e-05	ENSDARG00000021242	MVP	major vault protein	Nucleus	other
1.261	5e-05	ENSDARG00000021688	MX1	MX dynamin like GTPase 1	Cytoplasm	enzyme
2.699	5e-05	ENSDARG00000024789	MX2	MX dynamin like GTPase 2	Nucleus	enzyme
1.155	5e-05	ENSDARG00000076309	MXRA5	matrix remodeling associated 5	Extracellular Space	other
-2.116	5e-05	ENSDARG00000030157	MYBPC2	myosin binding protein C, fast type	Cytoplasm	other
-2.187	5e-05	ENSDARG00000021265	MYBPC2	myosin binding protein C, fast type	Cytoplasm	other
-1.418	5e-05	ENSDARG00000001220	MYCBP2	MYC binding protein 2, E3 ubiquitin protein ligase	Nucleus	enzyme
-1.225	5e-05	ENSDARG00000034956	MYCL	v-myc avian myelocytomatosis viral oncogene lung carcinoma derived homolog	Nucleus	transcription regulator
-1.454	5e-05	ENSDARG00000006837	MYCN	v-myc avian myelocytomatosis viral oncogene neuroblastoma derived homolog	Nucleus	transcription regulator
1.161	5e-05	ENSDARG00000010169	MYD88	myeloid differentiation primary response 88	Plasma Membrane	other	IMO-8400
-2.151	5e-05	ENSDARG00000059398	MYEF2	myelin expression factor 2	Nucleus	transcription regulator
1.103	5e-05	ENSDARG00000029830	MYF6	myogenic factor 6	Nucleus	transcription regulator
-2.053	5e-05	ENSDARG00000000103	MYH10	myosin, heavy chain 10, non-muscle	Cytoplasm	other
-1.476	5e-05	ENSDARG00000009782	MYH11	myosin heavy chain 11	Cytoplasm	other
-1.85	5e-05	ENSDARG00000012944	MYH4	myosin heavy chain 4	Cytoplasm	enzyme
-1.648	5e-05	ENSDARG00000095930	MYH4	myosin heavy chain 4	Cytoplasm	enzyme
-1.728	5e-05	ENSDARG00000067990	MYH4	myosin heavy chain 4	Cytoplasm	enzyme
-1.709	5e-05	ENSDARG00000067995	MYH4	myosin heavy chain 4	Cytoplasm	enzyme
-1.507	5e-05	ENSDARG00000035438	MYH4	myosin heavy chain 4	Cytoplasm	enzyme
-1.066	5e-05	ENSDARG00000090637	MYH6	myosin heavy chain 6	Cytoplasm	enzyme
-2.046	5e-05	ENSDARG00000079564	MYH7	myosin, heavy chain 7, cardiac muscle, beta	Cytoplasm	enzyme
-2.188	5e-05	ENSDARG00000079782	MYH7	myosin, heavy chain 7, cardiac muscle, beta	Cytoplasm	enzyme
-1.19	5e-05	ENSDARG00000063295	MYH9	myosin, heavy chain 9, non-muscle	Cytoplasm	enzyme
-3.407	5e-05	ENSDARG00000001014	Myh9l1	myosin, heavy chain 9, non-muscle-like 1	Cytoplasm	transporter
1.104	0.0001	ENSDARG00000017441	MYL1	myosin light chain 1	Cytoplasm	other
-1.222	5e-05	ENSDARG00000014196	MYL1	myosin light chain 1	Cytoplasm	other
-1.067	5e-05	ENSDARG00000053424	MYL2	myosin light chain 2	Cytoplasm	other
-1.726	5e-05	ENSDARG00000008494	MYL6	myosin light chain 6	Cytoplasm	other
-1.414	5e-05	ENSDARG00000008859	MYLIP	myosin regulatory light chain interacting protein	Cytoplasm	enzyme
-1.185	5e-05	ENSDARG00000004753	MYLK	myosin light chain kinase	Cytoplasm	kinase
-2.286	5e-05	ENSDARG00000091260	MYLK4	myosin light chain kinase family member 4	Cytoplasm	kinase
-1.546	5e-05	ENSDARG00000073761	MYO19	myosin XIX	Cytoplasm	enzyme
-2.127	5e-05	ENSDARG00000036179	MYO1E	myosin IE	Cytoplasm	enzyme
-2.023	5e-05	ENSDARG00000036104	MYO1G	myosin IG	Cytoplasm	other
-1.737	5e-05	ENSDARG00000078603	MYO1H	myosin IH	Other	other
-1.225	5e-05	ENSDARG00000062003	MYO5B	myosin VB	Cytoplasm	enzyme
-1.136	5e-05	ENSDARG00000076729	MYO9A	myosin IXA	Cytoplasm	enzyme
-1.08	5e-05	ENSDARG00000021789	MYOC	myocilin	Cytoplasm	other
2.902	5e-05	ENSDARG00000030110	MYOD1	myogenic differentiation 1	Nucleus	transcription regulator
-2.283	5e-05	ENSDARG00000059838	MYOM3	myomesin 3	Other	other
-2.84	5e-05	ENSDARG00000056209	MYOZ1	myozenin 1	Cytoplasm	other
1.716	5e-05	ENSDARG00000037266	MYOZ2	myozenin 2	Other	other
-1.287	5e-05	ENSDARG00000074030	MYT1	myelin transcription factor 1	Nucleus	transcription regulator
-1.139	5e-05	ENSDARG00000057491	N4BP1	NEDD4 binding protein 1	Cytoplasm	other
-1.526	5e-05	ENSDARG00000035776	N6AMT1	N-6 adenine-specific DNA methyltransferase 1 (putative)	Cytoplasm	enzyme
-2.836	5e-05	ENSDARG00000003213	NAA15	N(alpha)-acetyltransferase 15, NatA auxiliary subunit	Nucleus	transcription regulator
-1.397	5e-05	ENSDARG00000075446	NAA25	N(alpha)-acetyltransferase 25, NatB auxiliary subunit	Cytoplasm	other
-2.155	5e-05	ENSDARG00000024109	NAA40	N(alpha)-acetyltransferase 40, NatD catalytic subunit	Other	other
1.053	5e-05	ENSDARG00000061185	NAA60	N(alpha)-acetyltransferase 60, NatF catalytic subunit	Cytoplasm	enzyme
-1.009	5e-05	ENSDARG00000042940	NAB1	NGFI-A binding protein 1	Nucleus	transcription regulator
-2.683	5e-05	ENSDARG00000006577	NADK	NAD kinase	Cytoplasm	kinase
-1.564	5e-05	ENSDARG00000011301	NAE1	NEDD8 activating enzyme E1 subunit 1	Cytoplasm	enzyme
-2.709	5e-05	ENSDARG00000030156	NAGLU	N-acetyl-alpha-glucosaminidase	Cytoplasm	enzyme
1.43	5e-05	ENSDARG00000077193	NAGS	N-acetylglutamate synthase	Cytoplasm	enzyme
-2.611	5e-05	ENSDARG00000030598	NAMPT	nicotinamide phosphoribosyltransferase	Extracellular Space	cytokine	KPT-9274
-1.053	5e-05	ENSDARG00000075143	NANP	N-acetylneuraminic acid phosphatase	Cytoplasm	enzyme
-1.009	5e-05	ENSDARG00000045620	NANS	N-acetylneuraminate synthase	Cytoplasm	enzyme
-2.504	5e-05	ENSDARG00000013669	NAPB	NSF attachment protein beta	Cytoplasm	transporter
1.039	5e-05	ENSDARG00000036068	NAT1	N-acetyltransferase 1	Cytoplasm	enzyme
-1.575	5e-05	ENSDARG00000054259	NAT10	N-acetyltransferase 10	Nucleus	enzyme
-1.254	5e-05	ENSDARG00000078991	Nat8b	N-acetyltransferase 8B	Other	enzyme
1.248	5e-05	ENSDARG00000005476	NAV3	neuron navigator 3	Nucleus	other
-1.12	0.007	ENSDARG00000070109	NCAPG	non-SMC condensin I complex subunit G	Nucleus	other
-1.81	5e-05	ENSDARG00000061468	NCAPH	non-SMC condensin I complex subunit H	Nucleus	other
-1.049	5e-05	ENSDARG00000033757	NCAPH2	non-SMC condensin II complex subunit H2	Nucleus	other
-1.286	0.00115	ENSDARG00000014898	NCBP2	nuclear cap binding protein subunit 2	Nucleus	other
-1.663	5e-05	ENSDARG00000044597	NCBP3	nuclear cap binding subunit 3	Nucleus	other
-1.375	5e-05	ENSDARG00000057230	NCEH1	neutral cholesterol ester hydrolase 1	Plasma Membrane	enzyme
-1.909	5e-05	ENSDARG00000062087	NCEH1	neutral cholesterol ester hydrolase 1	Plasma Membrane	enzyme
1.557	5e-05	ENSDARG00000033735	NCF1	neutrophil cytosolic factor 1	Cytoplasm	enzyme
-1.058	5e-05	ENSDARG00000043361	NCK2	NCK adaptor protein 2	Cytoplasm	kinase
1.71	5e-05	ENSDARG00000071272	NCOA6	nuclear receptor coactivator 6	Nucleus	transcription regulator
1.04	5e-05	ENSDARG00000054186	NCS1	neuronal calcium sensor 1	Plasma Membrane	other
-1.982	5e-05	ENSDARG00000071694	NDC80	NDC80, kinetochore complex component	Nucleus	other
-1.545	0.00045	ENSDARG00000076569	NDP	NDP, norrin cystine knot growth factor	Extracellular Space	growth factor
-1.37	5e-05	ENSDARG00000011170	NDRG2	NDRG family member 2	Cytoplasm	other
-1.172	5e-05	ENSDARG00000042469	NDUFA12	NADH:ubiquinone oxidoreductase subunit A12	Cytoplasm	enzyme
1.009	5e-05	ENSDARG00000041400	NDUFA3	NADH:ubiquinone oxidoreductase subunit A3	Cytoplasm	enzyme
-1.283	5e-05	ENSDARG00000038028	NDUFA6	NADH:ubiquinone oxidoreductase subunit A6	Cytoplasm	enzyme
-2.017	5e-05	ENSDARG00000025549	NDUFAF1	NADH:ubiquinone oxidoreductase complex assembly factor 1	Cytoplasm	other
-1.91	5e-05	ENSDARG00000077859	NDUFAF4	NADH:ubiquinone oxidoreductase complex assembly factor 4	Cytoplasm	other
-3.154	0.0006	ENSDARG00000061629	NDUFAF5	NADH:ubiquinone oxidoreductase complex assembly factor 5	Cytoplasm	other
-1.537	5e-05	ENSDARG00000028889	NDUFB10	NADH:ubiquinone oxidoreductase subunit B10	Cytoplasm	enzyme
1.792	5e-05	ENSDARG00000045490	NDUFB2	NADH:ubiquinone oxidoreductase subunit B2	Cytoplasm	enzyme
-1.859	5e-05	ENSDARG00000075709	NDUFB3	NADH:ubiquinone oxidoreductase subunit B3	Cytoplasm	enzyme
-2.207	5e-05	ENSDARG00000019332	NDUFB4	NADH:ubiquinone oxidoreductase subunit B4	Cytoplasm	transporter
-3.388	5e-05	ENSDARG00000033789	NDUFB7	NADH:ubiquinone oxidoreductase subunit B7	Cytoplasm	enzyme
-1.278	5e-05	ENSDARG00000015385	NDUFS3	NADH:ubiquinone oxidoreductase core subunit S3	Cytoplasm	enzyme
-1.901	5e-05	ENSDARG00000051986	NDUFS8	NADH:ubiquinone oxidoreductase core subunit S8	Cytoplasm	enzyme
-1.938	5e-05	ENSDARG00000036438	NDUFV1	NADH:ubiquinone oxidoreductase core subunit V1	Cytoplasm	enzyme
-1.639	5e-05	ENSDARG00000020798	NECAP1	NECAP endocytosis associated 1	Plasma Membrane	other
-1.324	5e-05	ENSDARG00000046002	NECAP2	NECAP endocytosis associated 2	Cytoplasm	other
-2.889	5e-05	ENSDARG00000012426	NEFL	neurofilament, light polypeptide	Cytoplasm	other
-1.226	0.00025	ENSDARG00000022350	NEK1	NIMA related kinase 1	Nucleus	kinase
1.215	0.0002	ENSDARG00000061411	NELFA	negative elongation factor complex member A	Nucleus	other
-1.254	0.0008	ENSDARG00000004343	Nelfe	negative elongation factor complex member E	Nucleus	other
-1.073	5e-05	ENSDARG00000062797	NELL2	neural EGFL like 2	Extracellular Space	other
-1.051	5e-05	ENSDARG00000071596	NETO1	neuropilin and tolloid like 1	Extracellular Space	other
-2.812	5e-05	ENSDARG00000008832	NEU1	neuraminidase 1 (lysosomal sialidase)	Cytoplasm	enzyme
1.522	5e-05	ENSDARG00000096382	NEU3	neuraminidase 3	Plasma Membrane	enzyme
-1.779	5e-05	ENSDARG00000078127	NEURL4	neuralized E3 ubiquitin protein ligase 4	Other	other
1.203	5e-05	ENSDARG00000003469	NEUROD4	neuronal differentiation 4	Nucleus	other
-1.538	5e-05	ENSDARG00000020204	NF2	neurofibromin 2	Plasma Membrane	other
1.064	5e-05	ENSDARG00000043226	NFIX	nuclear factor I X	Nucleus	transcription regulator
-1.055	5e-05	ENSDARG00000038687	NFKB2	nuclear factor kappa B subunit 2	Nucleus	transcription regulator
-2.186	5e-05	ENSDARG00000030087	NFKBIB	NFKB inhibitor beta	Nucleus	transcription regulator
-1.009	5e-05	ENSDARG00000068367	NFKBIE	NFKB inhibitor epsilon	Nucleus	transcription regulator
-1.23	5e-05	ENSDARG00000062237	NFS1	NFS1 cysteine desulfurase	Cytoplasm	enzyme
-2.591	5e-05	ENSDARG00000001621	NFYA	nuclear transcription factor Y subunit alpha	Nucleus	transcription regulator
-2.711	5e-05	ENSDARG00000039185	NFYB	nuclear transcription factor Y subunit beta	Nucleus	transcription regulator
-1.727	5e-05	ENSDARG00000070151	NFYC	nuclear transcription factor Y subunit gamma	Nucleus	transcription regulator
-2.111	5e-05	ENSDARG00000058893	NHEJ1	non-homologous end joining factor 1	Nucleus	other
1.176	5e-05	ENSDARG00000079977	NHS	NHS actin remodeling regulator	Nucleus	other
-1.002	5e-05	ENSDARG00000040666	NIFK	nucleolar protein interacting with the FHA domain of MKI67	Nucleus	other
1.525	5e-05	ENSDARG00000079824	NINJ2	ninjurin 2	Plasma Membrane	other
-1.115	5e-05	ENSDARG00000059075	NIP7	NIP7, nucleolar pre-rRNA processing protein	Nucleus	other
-1.955	5e-05	ENSDARG00000055917	NIPA1	non imprinted in Prader-Willi/Angelman syndrome 1	Plasma Membrane	transporter
-1.405	5e-05	ENSDARG00000061052	NIPBL	NIPBL, cohesin loading factor	Nucleus	transcription regulator
-2.251	5e-05	ENSDARG00000005320	NIPSNAP1	nipsnap homolog 1 (C. elegans)	Cytoplasm	enzyme
-3.229	5e-05	ENSDARG00000070116	NIT1	nitrilase 1	Cytoplasm	enzyme
-1.804	5e-05	ENSDARG00000017590	NIT2	nitrilase family member 2	Cytoplasm	enzyme
-1.021	0.00035	ENSDARG00000069427	NKAIN2	Na+/K+ transporting ATPase interacting 2	Plasma Membrane	other
-2.635	5e-05	ENSDARG00000056193	NME7	NME/NM23 family member 7	Cytoplasm	kinase
-1.36	5e-05	ENSDARG00000016080	NOB1	NIN1/PSMD8 binding protein 1 homolog	Nucleus	enzyme
-1.084	5e-05	ENSDARG00000058819	NOG	noggin	Extracellular Space	growth factor
-2.294	5e-05	ENSDARG00000020077	NOL10	nucleolar protein 10	Nucleus	other
-3.153	5e-05	ENSDARG00000038027	NOL12	nucleolar protein 12	Nucleus	other
-1.797	5e-05	ENSDARG00000060027	NOM1	nucleolar protein with MIF4G domain 1	Nucleus	other
-1.697	5e-05	ENSDARG00000044402	NOP16	NOP16 nucleolar protein	Nucleus	other
-1.517	5e-05	ENSDARG00000043304	NOP2	NOP2 nucleolar protein	Nucleus	other
1.296	5e-05	ENSDARG00000037958	NOSIP	nitric oxide synthase interacting protein	Cytoplasm	other
-1.758	5e-05	ENSDARG00000077866	NOSTRIN	nitric oxide synthase trafficking	Cytoplasm	transcription regulator
-1.66	5e-05	ENSDARG00000020178	NOVA1	NOVA alternative splicing regulator 1	Nucleus	other
1.948	5e-05	ENSDARG00000055752	NPAS4	neuronal PAS domain protein 4	Nucleus	transcription regulator
3.009	5e-05	ENSDARG00000087753	NPAS4	neuronal PAS domain protein 4	Nucleus	transcription regulator
1.111	5e-05	ENSDARG00000055548	NPAT	nuclear protein, coactivator of histone transcription	Nucleus	transcription regulator
1.217	5e-05	ENSDARG00000033393	NPBWR2	neuropeptides B/W receptor 2	Plasma Membrane	G-protein coupled receptor
1.387	5e-05	ENSDARG00000074697	NPDC1	neural proliferation, differentiation and control 1	Extracellular Space	other
-1.653	5e-05	ENSDARG00000012871	NPEPL1	aminopeptidase-like 1	Nucleus	peptidase
-1.078	0.00025	ENSDARG00000009046	NPHP1	nephrocystin 1	Nucleus	other
1.244	5e-05	ENSDARG00000059613	NPRL2	NPR2-like, GATOR1 complex subunit	Cytoplasm	kinase
-1.445	5e-05	ENSDARG00000043864	NPTN	neuroplastin	Plasma Membrane	other
-1.255	5e-05	ENSDARG00000053375	NPTXR	neuronal pentraxin receptor	Plasma Membrane	transmembrane receptor
1.163	5e-05	ENSDARG00000037411	NPY1R	neuropeptide Y receptor Y1	Plasma Membrane	G-protein coupled receptor
-1.444	0.00685	ENSDARG00000094763	NPY2R	neuropeptide Y receptor Y2	Plasma Membrane	G-protein coupled receptor	peptide YY 3-36
2.036	0.0003	ENSDARG00000043341	Npy4r	neuropeptide Y receptor Y4	Plasma Membrane	G-protein coupled receptor
1.484	5e-05	ENSDARG00000056541	NR0B1	nuclear receptor subfamily 0 group B member 1	Nucleus	ligand-dependent nuclear receptor
1.181	5e-05	ENSDARG00000044685	NR0B2	nuclear receptor subfamily 0 group B member 2	Nucleus	ligand-dependent nuclear receptor
1.269	5e-05	ENSDARG00000009594	NR1D2	nuclear receptor subfamily 1 group D member 2	Nucleus	ligand-dependent nuclear receptor
-1.139	5e-05	ENSDARG00000029766	NR1I2	nuclear receptor subfamily 1 group I member 2	Nucleus	ligand-dependent nuclear receptor
-1.05	5e-05	ENSDARG00000042477	NR2C2	nuclear receptor subfamily 2 group C member 2	Nucleus	ligand-dependent nuclear receptor
-1.164	5e-05	ENSDARG00000017107	NR2E1	nuclear receptor subfamily 2 group E member 1	Nucleus	ligand-dependent nuclear receptor
1.111	5e-05	ENSDARG00000040926	NR2F2	nuclear receptor subfamily 2 group F member 2	Nucleus	ligand-dependent nuclear receptor
-1.132	5e-05	ENSDARG00000003607	NR2F6	nuclear receptor subfamily 2 group F member 6	Nucleus	ligand-dependent nuclear receptor
-2.044	5e-05	ENSDARG00000038225	NRAS	neuroblastoma RAS viral oncogene homolog	Plasma Membrane	enzyme
-1.477	5e-05	ENSDARG00000009626	NRBP2	nuclear receptor binding protein 2	Cytoplasm	kinase
-1.914	5e-05	ENSDARG00000019596	NRDC	nardilysin convertase	Cytoplasm	peptidase
1.131	5e-05	ENSDARG00000089766	NRG3	neuregulin 3	Extracellular Space	growth factor
1.929	5e-05	ENSDARG00000068894	NRIP1	nuclear receptor interacting protein 1	Nucleus	transcription regulator
1.419	5e-05	ENSDARG00000068965	NRIP1	nuclear receptor interacting protein 1	Nucleus	transcription regulator
1.047	5e-05	ENSDARG00000071491	NRROS	negative regulator of reactive oxygen species	Cytoplasm	other
-2.367	5e-05	ENSDARG00000015221	NSRP1	nuclear speckle splicing regulatory protein 1	Nucleus	other
1.387	5e-05	ENSDARG00000013023	NSUN3	NOP2/Sun RNA methyltransferase family member 3	Other	other
[truncated: 1,399 more rows]
